# Supplementary material for: Bis(3-hydroxy­pyridine-κN)bis­(3-nitro­benzoato-κO)zinc(II)
Source: Acta Crystallogr Sect E Struct Rep Online. 2009 Jul 15;65(Pt 8):m927. doi: 10.1107/S1600536809027147 (PMC2977432; doi:10.1107/S1600536809027147)
Supplement: Supplementary file 2 [file e-65-0m927-Isup2.hkl]

#
# h,k,l, Fc-squared, Fo-squared, sigma(Fo-squared) and status flag
#
data_I
_shelx_title ' ljh-11 in C2/c'
_shelx_refln_list_code          4
_shelx_F_calc_maximum      303.75
_exptl_crystal_F_000      1200.00
_reflns_d_resolution_high  0.8347
 
loop_
 _symmetry_equiv_pos_as_xyz
 'x, y, z'
 '-x, y, -z+1/2'
 'x+1/2, y+1/2, z'
 '-x+1/2, y+1/2, -z+1/2'
 '-x, -y, -z'
 'x, -y, z-1/2'
 '-x+1/2, -y+1/2, -z'
 'x+1/2, -y+1/2, z-1/2'
 
_cell_length_a    22.9916
_cell_length_b     7.2412
_cell_length_c    15.7969
_cell_angle_alpha  90.000
_cell_angle_beta  111.584
_cell_angle_gamma  90.000
 
_shelx_F_squared_multiplier     1.000
 
loop_
 _refln_index_h
 _refln_index_k
 _refln_index_l
 _refln_F_squared_calc
 _refln_F_squared_meas
 _refln_F_squared_sigma
 _refln_observed_status
   2   0   0     8476.58     8352.15    115.98 o
   4   0   0    79243.09    49367.50   1374.61 o
   6   0   0     9438.26     9547.92    133.99 o
   8   0   0       27.04       32.71      4.97 o
  10   0   0     7756.87     7662.76     94.46 o
  12   0   0    41126.91    38272.43    444.36 o
  14   0   0     1666.14     1493.35     26.36 o
  16   0   0     1658.08     1789.30     34.34 o
  18   0   0      115.54      112.02      9.08 o
  20   0   0      170.31      197.07     23.53 o
  22   0   0      679.84      714.34     25.45 o
  24   0   0      321.38      314.98     20.12 o
   1   1   0    14000.92    13885.65    145.35 o
   3   1   0    37004.30    33026.27    549.61 o
   5   1   0    16085.89    15995.85    155.14 o
   7   1   0     6464.73     6634.26     67.42 o
   9   1   0     7967.26     8581.34     87.13 o
  11   1   0     1099.47     1050.84     13.61 o
  13   1   0     2492.20     2533.40     26.94 o
  15   1   0     2046.34     1978.01     23.33 o
  17   1   0     2205.96     2255.25     26.80 o
  19   1   0      303.23      295.31     12.87 o
  21   1   0      107.72      146.00      9.80 o
  23   1   0      808.93      777.28     19.83 o
  25   1   0       58.82       85.89     13.68 o
   0   2   0     9216.25     9451.92    131.16 o
   2   2   0    92264.26    70368.45    858.01 o
   4   2   0    25955.62    25803.09    280.69 o
   6   2   0     7857.50     8512.61     94.71 o
   8   2   0     5998.44     6423.50     66.50 o
  10   2   0      168.96      193.32      5.48 o
  12   2   0      347.90      437.86      9.45 o
  14   2   0      449.29      486.50     10.74 o
  16   2   0     2815.09     2893.33     34.17 o
  18   2   0     1348.59     1326.46     21.05 o
  20   2   0      512.49      533.90     18.19 o
  22   2   0      196.89      160.11     10.65 o
  24   2   0       84.95       78.33     10.20 o
   1   3   0       27.15       23.30      2.44 o
   3   3   0     1326.96     1372.69     17.39 o
   5   3   0     7076.53     6981.52     93.86 o
   7   3   0     1972.10     1957.78     24.31 o
   9   3   0       11.29       23.63      3.40 o
  11   3   0        3.62        3.66      2.88 o
  13   3   0        4.90       12.96      3.88 o
  15   3   0     1491.68     1501.22     19.87 o
  17   3   0      278.33      269.94      9.60 o
  19   3   0      125.49      144.70      9.41 o
  21   3   0       56.53       76.17      8.71 o
  23   3   0       28.86       31.93      8.30 o
   0   4   0      570.10      456.93     12.70 o
   2   4   0     7625.98     7507.45     77.11 o
   4   4   0      376.53      315.60      8.23 o
   6   4   0     5053.26     5181.79     50.93 o
   8   4   0     1460.21     1413.90     17.96 o
  10   4   0     2485.57     2475.45     26.48 o
  12   4   0     1769.28     1730.75     21.09 o
  14   4   0     2105.32     2208.86     27.95 o
  16   4   0      794.11      874.07     15.34 o
  18   4   0     2049.06     2111.75     31.88 o
  20   4   0      668.66      642.17     18.99 o
  22   4   0      547.82      610.36     19.93 o
   1   5   0     6234.04     6022.29     64.31 o
   3   5   0     4293.58     4420.52     49.29 o
   5   5   0     2535.91     2568.27     38.38 o
   7   5   0     1224.16     1238.69     19.13 o
   9   5   0     3592.00     3621.29     54.00 o
  11   5   0     2598.52     2560.70     49.74 o
  13   5   0      617.39      659.14     16.43 o
  15   5   0     1090.87     1170.18     23.65 o
  17   5   0      199.70      193.14     12.76 o
  19   5   0      414.32      441.82     21.38 o
   0   6   0     3039.22     2954.31     93.85 o
   2   6   0     1402.58     1349.95     39.20 o
   4   6   0     1269.37     1282.47     57.12 o
   6   6   0     2616.15     2477.85     59.34 o
   8   6   0       94.62       98.41     13.44 o
  10   6   0       76.41       78.35     10.99 o
  12   6   0      426.99      400.91     22.56 o
  14   6   0      370.34      369.31     19.23 o
  16   6   0      156.42      167.19     15.34 o
  18   6   0      224.67      242.61     32.93 o
   1   7   0       40.73       11.65      9.51 o
   3   7   0       12.34        8.83      9.54 o
   5   7   0       29.41       36.74     11.73 o
   7   7   0      243.77      264.77     19.76 o
   9   7   0      112.93      102.31     18.75 o
  11   7   0       31.87       25.64     13.30 o
  13   7   0       28.05       32.40     34.91 o
  15   7   0      154.41      169.69     54.15 o
   0   8   0      194.83      241.78     28.90 o
   2   8   0      440.42      481.54     27.90 o
   4   8   0      560.62      600.44     30.52 o
   6   8   0        6.58        5.20     13.98 o
   8   8   0       96.70       79.29     16.64 o
 -25   1   1       59.52       49.00      9.41 o
 -23   1   1      293.75      272.41     12.75 o
 -21   1   1     1379.26     1336.90     24.32 o
 -19   1   1     3392.20     3443.56     37.60 o
 -17   1   1     2615.75     2588.18     29.35 o
 -15   1   1     2486.76     2359.16     26.35 o
 -13   1   1     5338.66     5252.31     48.93 o
 -11   1   1     3975.28     3949.98     37.30 o
  -9   1   1     2415.21     2375.22     27.85 o
  -7   1   1       11.59       19.21      2.39 o
  -5   1   1     1847.65     2168.54     26.41 o
  -3   1   1      466.20      518.74      7.06 o
  -1   1   1    14615.56    14707.39    155.66 o
   1   1   1    14210.25    14655.61    156.48 o
   3   1   1      317.01      318.98      7.35 o
   5   1   1      123.72      191.07      4.66 o
   7   1   1       50.45       95.40      3.86 o
   9   1   1     1541.65     1632.02     17.73 o
  11   1   1     9286.83     9633.96     83.59 o
  13   1   1     6046.47     6164.82     56.72 o
  15   1   1      797.50      760.17     12.86 o
  17   1   1       16.58       18.87      4.70 o
  19   1   1        7.60        5.16      5.87 o
  21   1   1       27.88       43.23      8.30 o
  23   1   1      301.52      271.03     13.22 o
 -24   2   1      562.89      537.87     18.72 o
 -22   2   1     1195.87     1259.06     30.31 o
 -20   2   1     3150.26     3117.99     35.72 o
 -18   2   1     2663.49     2662.50     30.88 o
 -16   2   1     9540.85     9286.73     83.66 o
 -14   2   1     2581.82     2473.52     27.11 o
 -12   2   1      327.43      268.83      6.74 o
 -10   2   1       66.01       97.83      6.14 o
  -8   2   1    13072.17    13093.18    143.68 o
  -6   2   1       37.50       33.17      2.97 o
  -4   2   1    89257.84    71875.35   1327.54 o
  -2   2   1     3506.01     3926.84     40.43 o
   0   2   1     3827.74     4431.67     45.22 o
   2   2   1       69.21       99.80      3.52 o
   4   2   1     2466.46     2244.08     61.19 o
   6   2   1    18338.81    18108.84    194.77 o
   8   2   1    35413.68    34997.03    372.17 o
  10   2   1     6543.06     6534.27     58.37 o
  12   2   1     1276.89     1359.09     17.07 o
  14   2   1     2123.79     2099.37     24.17 o
  16   2   1       59.12       49.27      5.67 o
  18   2   1     1795.00     1802.03     28.17 o
  20   2   1      902.13      955.41     20.55 o
  22   2   1      957.29      925.89     21.53 o
  24   2   1      688.76      689.65     23.91 o
 -23   3   1      877.43      861.63     20.80 o
 -21   3   1     1092.75     1034.94     21.51 o
 -19   3   1     1606.70     1558.99     22.09 o
 -17   3   1      717.80      754.89     13.96 o
 -15   3   1      624.41      606.56     11.58 o
 -13   3   1     3263.07     3256.07     35.88 o
 -11   3   1     1129.86     1152.78     14.95 o
  -9   3   1     4055.18     4134.54     41.93 o
  -7   3   1     8251.85     8814.96     81.83 o
  -5   3   1     3520.09     3529.30     38.49 o
  -3   3   1     1269.49     1136.02     16.79 o
  -1   3   1      646.71      620.58      9.50 o
   1   3   1      441.69      439.64      7.82 o
   3   3   1      761.21      670.88     10.52 o
   5   3   1     7879.02     8235.46     92.64 o
   7   3   1     7516.68     7458.98     93.98 o
   9   3   1     1579.14     1511.62     17.60 o
  11   3   1     1135.87     1087.82     14.93 o
  13   3   1      402.66      393.94      9.79 o
  15   3   1      611.58      620.13     12.13 o
  17   3   1     1279.51     1331.72     22.97 o
  19   3   1     2533.69     2371.61     34.75 o
  21   3   1      560.46      587.22     19.52 o
  23   3   1      281.87      278.74     15.31 o
 -22   4   1      495.43      513.05     20.27 o
 -20   4   1      982.24      964.54     20.79 o
 -18   4   1        7.23        4.54      5.41 o
 -16   4   1      201.59      198.84      9.64 o
 -14   4   1        2.44        0.00      4.07 o
 -12   4   1     1203.73     1274.69     17.04 o
 -10   4   1     3091.30     3150.04     31.87 o
  -8   4   1     9811.59    10257.53     95.76 o
  -6   4   1     5051.63     5304.70     55.36 o
  -4   4   1     5772.37     5960.50     62.54 o
  -2   4   1     2587.87     2752.63     31.63 o
   0   4   1     1343.98     1323.38     17.75 o
   2   4   1     5001.05     5172.48     55.03 o
   4   4   1        7.42        9.16      3.21 o
   6   4   1     1706.16     1966.50     22.87 o
   8   4   1       48.85       60.67      4.01 o
  10   4   1      453.93      534.11     15.90 o
  12   4   1        5.94        3.51      3.73 o
  14   4   1      916.04      892.80     14.82 o
  16   4   1       17.56       19.80      5.58 o
  18   4   1      230.22      229.33     10.97 o
  20   4   1       12.45        2.47      6.73 o
  22   4   1       51.44       46.51     10.34 o
 -21   5   1       78.09       74.40     13.91 o
 -19   5   1        1.16        0.00      8.19 o
 -17   5   1       32.83       33.91      7.46 o
 -15   5   1        0.74        0.00      5.97 o
 -13   5   1       31.69       34.41      6.42 o
 -11   5   1     1015.78     1095.99     21.11 o
  -9   5   1      647.69      599.50     16.52 o
  -7   5   1       33.88       37.55      5.39 o
  -5   5   1        1.35        0.00      5.33 o
  -3   5   1        3.31       11.53      4.02 o
  -1   5   1      324.41      342.74     12.89 o
   1   5   1     1053.38     1080.87     16.33 o
   3   5   1     1341.03     1431.84     19.88 o
   5   5   1      475.39      456.00     10.33 o
   7   5   1      540.84      606.23     12.37 o
   9   5   1     1013.54     1057.04     19.59 o
  11   5   1      343.72      346.64     12.93 o
  13   5   1      124.50      145.15      7.62 o
  15   5   1      126.86      143.52      9.82 o
  17   5   1      308.19      290.10     17.28 o
  19   5   1       85.98       67.84     12.90 o
 -18   6   1      570.02      654.43     26.94 o
 -16   6   1      106.75      133.47     17.48 o
 -14   6   1      180.80      173.87     14.46 o
 -12   6   1      530.98      594.10     22.56 o
 -10   6   1     1852.73     1857.93     40.39 o
  -8   6   1     1406.18     1453.25     34.06 o
  -6   6   1     3677.36     3426.51     59.85 o
  -4   6   1       21.42       23.78      7.54 o
  -2   6   1      607.72      582.83     24.90 o
   0   6   1      665.80      674.64     26.27 o
   2   6   1     1005.12      948.56     31.81 o
   4   6   1     1950.07     1836.23     48.10 o
   6   6   1     1331.73     1282.72     68.52 o
   8   6   1      357.47      385.13     20.70 o
  10   6   1      590.86      634.81     27.85 o
  12   6   1      570.87      621.63     28.31 o
  14   6   1      365.25      431.36     24.89 o
  16   6   1      497.26      535.72     41.07 o
 -15   7   1      704.93      769.75     74.68 o
 -13   7   1      387.41      434.39     26.94 o
 -11   7   1      275.75      346.44     23.55 o
  -9   7   1       66.94       46.86     13.25 o
  -7   7   1      717.12      718.89     30.60 o
  -5   7   1      927.19      891.98     33.77 o
  -3   7   1      973.86      975.12     35.63 o
  -1   7   1      742.27      721.71     29.90 o
   1   7   1      435.65      412.92     23.64 o
   3   7   1      425.59      444.01     26.39 o
   5   7   1     1096.18     1070.02     37.16 o
   7   7   1      736.22      715.91     30.55 o
   9   7   1      758.99      838.04     33.87 o
  11   7   1      632.58      682.67     31.34 o
  13   7   1      447.69      404.12     25.81 o
  -8   8   1       51.34       68.69     17.27 o
  -6   8   1        4.13       15.08     14.40 o
  -4   8   1      462.38      483.06     64.04 o
  -2   8   1      272.49      234.30     20.28 o
   0   8   1      267.85      232.43     24.38 o
   2   8   1      166.78      217.71     20.76 o
   4   8   1       35.87       48.21     21.90 o
   6   8   1      116.52      129.69     18.75 o
   8   8   1      559.77      544.09     30.88 o
 -26   0   2      171.00      194.32     18.08 o
 -24   0   2      331.79      306.80     18.98 o
 -22   0   2      110.99      102.86     10.96 o
 -20   0   2     1549.94     1558.09     31.06 o
 -18   0   2     1901.37     1903.83     33.76 o
 -16   0   2     2232.09     2142.37     35.11 o
 -14   0   2     5041.04     5167.54     68.66 o
 -12   0   2    24451.94    23925.91    280.67 o
 -10   0   2     4604.75     4479.63     68.49 o
  -8   0   2    25290.33    23595.44    322.83 o
  -6   0   2    11699.98    11223.39    155.62 o
  -4   0   2    31372.37    27065.29   1225.00 o
  -2   0   2    30486.30    10993.74    286.72 o
   0   0   2      767.62     1099.49    156.86 o
   2   0   2    10028.35     9849.47    217.29 o
   4   0   2    13772.68    13708.64    189.15 o
   6   0   2     5646.87     5740.52     82.61 o
   8   0   2     3305.50     4071.90     52.60 o
  10   0   2    23842.07    23734.16    278.20 o
  12   0   2     1405.61     1242.04     22.70 o
  14   0   2    19191.53    18524.87    222.29 o
  16   0   2    12804.67    12358.11    205.51 o
  18   0   2     4506.75     4387.07     76.10 o
  20   0   2     4834.95     4601.83     98.46 o
  22   0   2       63.39       82.89     13.53 o
  24   0   2      750.78      686.54     46.54 o
 -25   1   2       83.53       83.05      9.77 o
 -23   1   2      649.93      660.63     17.64 o
 -21   1   2       17.68       30.25      5.82 o
 -19   1   2      105.35      107.41      6.63 o
 -17   1   2     1396.01     1364.31     18.82 o
 -15   1   2      361.97      382.60      8.99 o
 -13   1   2     2762.54     2678.88     27.80 o
 -11   1   2     3442.84     3586.11     34.18 o
  -9   1   2     5098.14     5211.84     54.90 o
  -7   1   2     9917.78     9848.10    108.34 o
  -5   1   2     9984.03    10247.97    100.67 o
  -3   1   2    14040.36    14291.11    194.15 o
  -1   1   2     2499.36     2804.58     29.13 o
   1   1   2     6086.95     6281.18     61.98 o
   3   1   2    23874.10    22687.52    235.36 o
   5   1   2     1366.35     1570.61     18.38 o
   7   1   2    14635.80    14632.36    143.82 o
   9   1   2     4636.72     5206.42     47.11 o
  11   1   2     4375.99     4227.66     40.15 o
  13   1   2     2751.55     2861.66     30.12 o
  15   1   2     3358.10     3343.70     37.98 o
  17   1   2     2919.58     2858.67     38.42 o
  19   1   2      516.85      564.43     26.70 o
  21   1   2     2633.25     2545.33     38.13 o
  23   1   2       97.03      109.00     10.77 o
 -24   2   2       97.68       80.60      9.27 o
 -22   2   2        2.36        4.54      5.71 o
 -20   2   2       89.78       82.12      6.74 o
 -18   2   2      261.66      267.47      8.84 o
 -16   2   2      790.30      803.45     13.65 o
 -14   2   2       79.16      104.97      6.60 o
 -12   2   2      191.48      166.71      8.19 o
 -10   2   2       84.84      123.53      4.77 o
  -8   2   2       14.57       23.94      6.97 o
  -6   2   2     7240.03     7690.98     77.55 o
  -4   2   2     3460.13     3868.54     40.30 o
  -2   2   2    32923.14    31071.61    362.24 o
   0   2   2     4251.45     4661.59     47.45 o
   2   2   2     6008.96     6491.41     65.23 o
   4   2   2     7049.77     7664.72     84.98 o
   6   2   2     8457.24     9863.00     98.65 o
   8   2   2       17.96       24.95      2.96 o
  10   2   2     6451.46     7174.42     63.77 o
  12   2   2     1014.91     1052.04     14.61 o
  14   2   2       20.80       28.80      4.63 o
  16   2   2        3.74        0.00      4.86 o
  18   2   2      182.77      176.14      9.80 o
  20   2   2      480.43      430.53     14.66 o
  22   2   2       34.08       28.86      8.53 o
 -23   3   2       14.45       13.30      7.93 o
 -21   3   2      126.13      148.16      8.18 o
 -19   3   2       16.24       19.75      5.22 o
 -17   3   2      147.58      140.02      7.98 o
 -15   3   2     1596.49     1606.35     22.01 o
 -13   3   2      532.72      598.88     10.67 o
 -11   3   2     1947.63     2176.59     23.44 o
  -9   3   2     1434.99     1496.99     18.56 o
  -7   3   2     3285.25     3419.97     34.84 o
  -5   3   2     7899.28     7939.47     80.57 o
  -3   3   2     2478.62     2522.07     28.09 o
  -1   3   2      246.53      235.74      5.26 o
   1   3   2      975.04      951.88     13.07 o
   3   3   2      408.09      422.14      8.89 o
   5   3   2     3032.03     3066.89     34.68 o
   7   3   2       83.63       64.62      3.90 o
   9   3   2     1001.19      888.43     13.51 o
  11   3   2      208.27      180.95      6.16 o
  13   3   2      309.41      350.66      8.81 o
  15   3   2      364.79      385.78     10.99 o
  17   3   2       58.69       90.63      7.91 o
  19   3   2      683.25      642.70     17.05 o
  21   3   2       75.01       87.24      9.67 o
 -22   4   2      111.87      116.96     12.43 o
 -20   4   2      303.34      310.83     13.80 o
 -18   4   2       54.33       60.95      7.35 o
 -16   4   2      116.86      123.59      8.23 o
 -14   4   2      297.13      326.82      9.36 o
 -12   4   2     8687.75     8690.49     91.87 o
 -10   4   2     1637.26     1579.61     38.95 o
  -8   4   2    15305.36    15252.71    163.61 o
  -6   4   2      105.41      131.96      5.00 o
  -4   4   2     6517.50     6503.37     61.78 o
  -2   4   2     3890.15     3968.63     43.26 o
   0   4   2    13611.89    13727.81    147.15 o
   2   4   2    10003.84     9857.77     99.75 o
   4   4   2     8292.98     8682.62     88.28 o
   6   4   2     1852.24     1827.41     26.01 o
   8   4   2     1915.46     2043.49     22.61 o
  10   4   2      279.81      245.36      8.41 o
  12   4   2      689.80      723.04     13.75 o
  14   4   2      749.90      767.18     14.96 o
  16   4   2      735.46      772.16     21.01 o
  18   4   2     1710.91     1711.38     30.67 o
  20   4   2      349.22      357.28     19.08 o
 -21   5   2      462.74      516.21     23.67 o
 -19   5   2      175.64      200.37     13.07 o
 -17   5   2      809.47      820.01     20.24 o
 -15   5   2      981.45     1038.42     21.98 o
 -13   5   2      114.71      119.04      8.53 o
 -11   5   2     2914.90     2966.43     41.35 o
  -9   5   2     1334.35     1265.64     22.27 o
  -7   5   2     1775.25     1701.86     26.47 o
  -5   5   2     2794.73     2736.74     36.78 o
  -3   5   2     1491.54     1465.56     22.95 o
  -1   5   2      821.67      794.46     15.30 o
   1   5   2     4748.75     4751.99     56.72 o
   3   5   2     1679.03     1674.47     23.78 o
   5   5   2     4159.38     4070.48     45.43 o
   7   5   2     1344.74     1389.87     28.72 o
   9   5   2     1784.79     1830.07     28.39 o
  11   5   2      893.92      959.18     19.63 o
  13   5   2      984.10     1027.94     21.20 o
  15   5   2     2218.13     2132.80     44.79 o
  17   5   2      807.01      822.11     49.56 o
  19   5   2      790.97      810.36     26.80 o
 -18   6   2       98.66      102.09     11.59 o
 -16   6   2      877.59      898.93     28.00 o
 -14   6   2      176.38      176.59     14.89 o
 -12   6   2     1980.54     1941.16     35.55 o
 -10   6   2     1912.50     1758.77     32.58 o
  -8   6   2     2707.81     2548.43     52.65 o
  -6   6   2      132.47      121.23      9.55 o
  -4   6   2      744.70      691.97     19.24 o
  -2   6   2      445.04      425.80     19.68 o
   0   6   2      225.03      233.92     12.84 o
   2   6   2       21.22       16.50      9.20 o
   4   6   2      892.39      876.56     30.81 o
   6   6   2      343.84      335.43     19.84 o
   8   6   2      409.30      383.60     21.62 o
  10   6   2     1078.49     1060.31     35.77 o
  12   6   2      851.96      879.94     33.34 o
  14   6   2     1014.30     1069.70     54.45 o
 -15   7   2       20.20       15.63     13.70 o
 -13   7   2      155.66      132.87     17.94 o
 -11   7   2      360.64      319.47     22.91 o
  -9   7   2       71.52       84.85     15.23 o
  -7   7   2      240.84      233.67     19.15 o
  -5   7   2       75.12       76.13     13.93 o
  -3   7   2        0.93       23.89     11.46 o
  -1   7   2        5.20        0.00      8.61 o
   1   7   2      812.07      756.68     31.16 o
   3   7   2        1.86        2.06     10.30 o
   5   7   2       61.14       70.06     27.61 o
   7   7   2        3.35        8.49     11.54 o
   9   7   2      172.18      143.69     18.79 o
  11   7   2       68.78       59.58     14.97 o
  13   7   2        5.28        2.97     19.39 o
  -8   8   2      222.97      165.46     20.65 o
  -6   8   2      482.01      451.61     28.14 o
  -4   8   2       81.46       72.65     15.35 o
  -2   8   2      122.29      147.14     29.47 o
   0   8   2       50.25       71.66     15.25 o
   2   8   2       66.85       64.17     15.27 o
   4   8   2       88.73       77.42     18.98 o
   6   8   2        5.49        0.00     12.07 o
   8   8   2        9.78        8.60     13.94 o
 -25   1   3      410.19      438.65     15.76 o
 -23   1   3       38.97       47.30      6.89 o
 -21   1   3       53.62       51.56      6.22 o
 -19   1   3      207.05      200.35      7.98 o
 -17   1   3      511.61      496.33     14.89 o
 -15   1   3     4114.23     4118.89     40.54 o
 -13   1   3     2370.84     2317.08     24.75 o
 -11   1   3      198.19      163.70      9.45 o
  -9   1   3      108.34      157.76      5.86 o
  -7   1   3       11.17       13.45      2.59 o
  -5   1   3     6291.72     6643.21     66.55 o
  -3   1   3    49197.68    42423.69   1353.48 o
  -1   1   3    46717.64    39383.65    594.90 o
   1   1   3    13575.74    13870.74    134.52 o
   3   1   3      239.83      222.44      7.18 o
   5   1   3      160.19      145.63      4.24 o
   7   1   3     2463.95     2291.58     24.33 o
   9   1   3     4570.47     4576.98     42.16 o
  11   1   3     2622.34     2568.24     26.77 o
  13   1   3      861.38      796.86     15.66 o
  15   1   3        6.12        5.12      5.26 o
  17   1   3      517.70      509.28     14.21 o
  19   1   3       68.89       81.02      8.32 o
  21   1   3      194.43      234.98     12.39 o
  23   1   3      195.13      210.25     20.78 o
 -26   2   3      323.26      273.83     16.40 o
 -24   2   3      887.63      915.06     19.92 o
 -22   2   3      724.35      754.41     15.53 o
 -20   2   3     1766.10     1693.33     23.23 o
 -18   2   3     2099.49     2160.40     26.26 o
 -16   2   3    10725.23    10368.48     91.94 o
 -14   2   3      536.58      574.34     11.17 o
 -12   2   3     4786.28     4763.61     54.86 o
 -10   2   3     4498.15     4524.51     45.14 o
  -8   2   3      846.59      743.56     11.60 o
  -6   2   3    36811.84    35331.55    457.26 o
  -4   2   3    21966.27    22150.20    237.54 o
  -2   2   3    22745.62    21796.61    256.04 o
   0   2   3    15229.08    15388.35    149.73 o
   2   2   3    17515.14    17765.94    190.28 o
   4   2   3       83.46      148.64      4.72 o
   6   2   3    11089.42    11086.33    107.70 o
   8   2   3      194.62      124.59      4.51 o
  10   2   3     5260.34     5035.60     46.81 o
  12   2   3     3665.26     3624.55     39.25 o
  14   2   3     1046.76     1047.57     20.23 o
  16   2   3      299.77      282.89     10.89 o
  18   2   3       46.35       33.63      7.19 o
  20   2   3       99.34      101.34      9.26 o
  22   2   3     1031.38     1087.23     27.05 o
 -25   3   3      624.67      644.62     25.88 o
 -23   3   3      764.66      709.79     18.60 o
 -21   3   3     2805.08     2722.34     35.43 o
 -19   3   3     3147.87     3109.08     35.00 o
 -17   3   3      613.20      618.20     13.20 o
 -15   3   3     4425.39     4547.37     44.65 o
 -13   3   3     3423.67     3352.54     33.90 o
 -11   3   3     7545.60     7440.94     71.68 o
  -9   3   3    11525.67    11793.29    115.54 o
  -7   3   3     6239.24     6528.40     61.97 o
  -5   3   3     1050.73      952.71     12.98 o
  -3   3   3     3206.97     3136.98     43.30 o
  -1   3   3     3706.97     3672.27     42.69 o
   1   3   3     8174.14     8015.32     90.04 o
   3   3   3     8524.63     8598.92     86.86 o
   5   3   3     5831.47     5918.16     61.57 o
   7   3   3     1475.41     1374.98     16.26 o
   9   3   3      247.66      219.36      6.38 o
  11   3   3      931.02      976.07     14.26 o
  13   3   3     1685.38     1622.08     22.43 o
  15   3   3       55.71       90.76      7.55 o
  17   3   3     1567.18     1553.65     26.36 o
  19   3   3       41.76       48.54      8.35 o
  21   3   3      166.23      154.56     11.51 o
 -22   4   3      273.36      248.23     18.53 o
 -20   4   3      553.75      557.71     17.20 o
 -18   4   3      150.42      181.26     10.60 o
 -16   4   3     2706.60     2651.75     39.19 o
 -14   4   3      106.56       99.93      7.78 o
 -12   4   3     1800.25     1702.15     27.25 o
 -10   4   3     1953.77     2016.41     27.11 o
  -8   4   3      386.15      417.90      9.87 o
  -6   4   3     5262.68     5402.73     58.05 o
  -4   4   3     1004.41     1013.14     15.04 o
  -2   4   3      551.30      549.63      9.75 o
   0   4   3       76.49       81.67      4.34 o
   2   4   3     1113.88     1163.98     15.25 o
   4   4   3      867.93     1068.52     14.82 o
   6   4   3     6464.92     6701.79     64.86 o
   8   4   3      257.62      280.54      7.36 o
  10   4   3      694.81      698.60     41.06 o
  12   4   3       28.27       25.71      5.02 o
  14   4   3       23.21       16.42      5.60 o
  16   4   3      317.66      299.59     11.93 o
  18   4   3      124.76      145.43     10.19 o
  20   4   3       73.93       56.25      9.40 o
 -21   5   3      107.47      105.79     11.07 o
 -19   5   3        1.37        0.00      7.86 o
 -17   5   3        3.06        3.16      6.39 o
 -15   5   3      481.70      474.43     14.95 o
 -13   5   3      217.89      238.08     10.75 o
 -11   5   3      527.37      521.58     21.43 o
  -9   5   3      179.15      157.91      8.64 o
  -7   5   3      194.47      194.28     12.29 o
  -5   5   3      364.70      351.83     10.64 o
  -3   5   3      348.01      387.75     10.87 o
  -1   5   3      257.15      254.95      9.31 o
   1   5   3     1185.56     1170.62     19.96 o
   3   5   3     1358.86     1339.81     21.93 o
   5   5   3      395.49      407.20     13.01 o
   7   5   3      101.84      134.32     10.85 o
   9   5   3      247.54      269.10      9.46 o
  11   5   3        8.20        8.97      5.31 o
  13   5   3        0.55        5.14      6.99 o
  15   5   3      412.44      384.36     18.69 o
  17   5   3        6.18        0.00      9.43 o
 -18   6   3      537.00      580.17     19.02 o
 -16   6   3       68.27       87.02     10.60 o
 -14   6   3      215.83      204.58     11.81 o
 -12   6   3       64.97       83.78      8.32 o
 -10   6   3       81.90       61.58      7.56 o
  -8   6   3      837.17      770.71     17.77 o
  -6   6   3      736.27      792.71     30.87 o
  -4   6   3     2056.04     1994.80     30.54 o
  -2   6   3     1269.96     1233.68     22.11 o
   0   6   3      478.28      457.15     23.09 o
   2   6   3      221.29      233.95     11.32 o
   4   6   3     2490.82     2447.04     48.08 o
   6   6   3     1439.60     1407.02     45.40 o
   8   6   3     2572.40     2537.93     60.58 o
  10   6   3     1003.19     1018.09     34.93 o
  12   6   3      311.04      294.71     30.19 o
 -15   7   3      330.28      361.80     32.97 o
 -13   7   3      193.69      229.75     20.84 o
 -11   7   3       24.58       29.93     13.38 o
  -9   7   3      278.73      263.41     28.37 o
  -7   7   3     1044.75     1102.48     38.84 o
  -5   7   3     1456.96     1433.81     44.17 o
  -3   7   3     1730.49     1683.80     48.64 o
  -1   7   3     1143.55     1119.23     38.31 o
   1   7   3      611.99      603.05     27.94 o
   3   7   3      686.09      676.69     28.78 o
   5   7   3      451.01      473.91     24.62 o
   7   7   3      337.99      337.94     22.45 o
   9   7   3      541.41      543.99     27.79 o
  11   7   3      535.80      577.48     43.05 o
  -8   8   3      125.10      117.90     20.46 o
  -6   8   3      201.39      232.62     20.97 o
  -4   8   3      257.58      266.32     22.74 o
  -2   8   3      446.76      510.34     29.01 o
   0   8   3      532.35      532.88     28.81 o
   2   8   3      127.51      115.51     17.26 o
   4   8   3       18.31        8.85     13.47 o
   6   8   3        3.96        3.56     14.29 o
 -26   0   4      162.90      165.02     24.22 o
 -24   0   4     1438.75     1472.29     32.59 o
 -22   0   4      211.83      243.90     13.17 o
 -20   0   4     7581.04     7609.29    101.49 o
 -18   0   4      353.74      367.97     13.49 o
 -16   0   4     3073.37     3032.85     45.32 o
 -14   0   4     2783.94     2411.43     36.55 o
 -12   0   4      403.49      270.68     11.78 o
 -10   0   4     4646.99     4606.55     70.24 o
  -8   0   4      364.96      355.37     11.17 o
  -6   0   4     1222.19     1152.05     33.94 o
  -4   0   4     4581.76     4192.99    111.22 o
  -2   0   4    58966.09    44432.13   2628.59 o
   0   0   4       61.65       63.99      9.52 o
   2   0   4    15144.21    14552.73    250.46 o
   4   0   4     2870.54     3184.64     84.27 o
   6   0   4    18373.67    18324.07    250.43 o
   8   0   4    27068.33    26682.12    311.00 o
  10   0   4    16344.61    16638.87    198.39 o
  12   0   4     1156.30     1234.13     43.76 o
  14   0   4      847.77      823.59     24.51 o
  16   0   4       19.39       27.27     11.18 o
  18   0   4     3181.29     3131.37     60.84 o
  20   0   4     1305.62     1376.19     37.56 o
  22   0   4     1022.00     1028.75     33.81 o
 -27   1   4       63.53       53.47     11.60 o
 -25   1   4      304.76      318.13     11.79 o
 -23   1   4     1303.21     1301.57     21.04 o
 -21   1   4        9.77        8.64      5.10 o
 -19   1   4     5111.99     5160.89     51.29 o
 -17   1   4     1409.06     1340.06     18.40 o
 -15   1   4     1003.09      931.65     13.87 o
 -13   1   4      772.52      697.71     10.95 o
 -11   1   4       36.82       21.60      3.09 o
  -9   1   4      464.31      399.07      8.97 o
  -7   1   4    14910.52    14097.90    138.48 o
  -5   1   4       18.35       32.02      2.28 o
  -3   1   4     6559.38     6630.35     66.07 o
  -1   1   4     7837.99     8087.92     79.84 o
   1   1   4     1628.36     1521.47     18.74 o
   3   1   4     4042.17     4272.36     47.40 o
   5   1   4     5325.53     5219.50     49.34 o
   7   1   4     6969.53     7771.37     67.30 o
   9   1   4     9055.45     8930.02     77.63 o
  11   1   4      471.54      520.75     15.63 o
  13   1   4     5180.07     5063.97     57.61 o
  15   1   4     1443.74     1355.63     23.17 o
  17   1   4      715.80      715.28     17.33 o
  19   1   4     1429.20     1465.11     26.91 o
  21   1   4      776.07      712.83     19.73 o
 -26   2   4       38.81       25.76     10.19 o
 -24   2   4      415.07      400.70     12.61 o
 -22   2   4       77.48       87.12      7.16 o
 -20   2   4     1611.16     1593.31     28.21 o
 -18   2   4     1161.35     1168.65     17.66 o
 -16   2   4      912.61      883.84     14.18 o
 -14   2   4        1.06        2.98      3.93 o
 -12   2   4      184.72      188.74      6.28 o
 -10   2   4     2572.90     2715.65     31.23 o
  -8   2   4     3002.97     3155.92     32.43 o
  -6   2   4      483.30      610.86      9.51 o
  -4   2   4    13110.04    14059.55    141.34 o
  -2   2   4     5442.98     5964.87     74.62 o
   0   2   4     7292.02     8012.17     88.04 o
   2   2   4     4634.71     4818.32     49.96 o
   4   2   4     2198.93     2437.16     25.63 o
   6   2   4       79.60      140.98      5.15 o
   8   2   4     1569.30     1810.58     19.89 o
  10   2   4      237.57      289.63      7.99 o
  12   2   4        4.79       14.21      4.82 o
  14   2   4     4156.00     4224.10     50.64 o
  16   2   4      987.99     1005.13     20.06 o
  18   2   4     1511.41     1432.08     26.02 o
  20   2   4       10.64       17.03      7.75 o
  22   2   4       21.36       20.63     13.90 o
 -25   3   4       19.84       15.05     10.21 o
 -23   3   4        7.89       10.44      6.22 o
 -21   3   4      709.74      736.53     16.14 o
 -19   3   4      659.84      672.14     14.66 o
 -17   3   4     4354.72     4379.30     47.68 o
 -15   3   4     1176.30     1140.82     16.25 o
 -13   3   4        5.96        0.24      3.15 o
 -11   3   4       68.79       84.71      4.78 o
  -9   3   4      531.60      473.07      8.83 o
  -7   3   4     2501.64     2486.59     26.61 o
  -5   3   4    11051.09    11442.13    123.47 o
  -3   3   4      506.62      454.33     10.57 o
  -1   3   4      161.22      159.80      4.69 o
   1   3   4     1176.17     1329.50     17.25 o
   3   3   4      681.04      662.37     12.00 o
   5   3   4     5350.18     5922.60     57.22 o
   7   3   4     1402.19     1462.36     17.30 o
   9   3   4     1399.32     1462.05     35.65 o
  11   3   4      850.01      835.62     14.46 o
  13   3   4      579.31      526.33     13.52 o
  15   3   4      217.69      247.02     10.71 o
  17   3   4      251.55      270.33     17.05 o
  19   3   4        2.16        0.00      7.10 o
  21   3   4      241.85      256.79     13.65 o
 -24   4   4      567.65      628.21     25.69 o
 -22   4   4     1900.64     1897.77     34.78 o
 -20   4   4      466.78      460.44     16.04 o
 -18   4   4     1443.94     1400.50     26.81 o
 -16   4   4        8.66       12.45      5.76 o
 -14   4   4     5816.83     5788.62     71.07 o
 -12   4   4     2600.03     2580.74     36.85 o
 -10   4   4    13000.84    12958.28    142.12 o
  -8   4   4     2530.07     2475.80     34.30 o
  -6   4   4      228.12      190.48      7.82 o
  -4   4   4     1578.06     1791.36     25.94 o
  -2   4   4       21.30       21.38      4.00 o
   0   4   4      150.58      123.25      5.13 o
   2   4   4     7906.21     7804.73     84.59 o
   4   4   4     3509.66     3352.21     38.03 o
   6   4   4     3264.42     3277.76     41.50 o
   8   4   4     1144.33     1202.88     17.48 o
  10   4   4      190.49      200.33      8.44 o
  12   4   4     2516.09     2537.35     33.97 o
  14   4   4     1235.49     1304.05     23.99 o
  16   4   4     3934.22     3778.15     48.62 o
  18   4   4     1761.02     1755.23     30.00 o
 -21   5   4      403.75      444.89     17.86 o
 -19   5   4      128.70      142.73     10.99 o
 -17   5   4      198.93      217.79     13.54 o
 -15   5   4      149.41      142.38      9.83 o
 -13   5   4     1739.20     1760.17     29.65 o
 -11   5   4     4201.12     4215.33     60.10 o
  -9   5   4     1575.72     1581.55     26.29 o
  -7   5   4      909.22      904.67     18.22 o
  -5   5   4     1730.71     1656.64     26.08 o
  -3   5   4      162.31      128.78      7.19 o
  -1   5   4     4443.64     4347.30     53.73 o
   1   5   4     1757.69     1837.72     27.59 o
   3   5   4     1750.73     1681.69     26.09 o
   5   5   4     2108.36     2075.04     30.47 o
   7   5   4      811.44      787.93     16.85 o
   9   5   4     3312.33     3341.67     44.99 o
  11   5   4      235.19      285.18     17.71 o
  13   5   4     1523.77     1497.52     35.20 o
  15   5   4      340.51      319.02     17.61 o
  17   5   4      876.09      853.92     28.52 o
 -18   6   4      175.43      216.40     12.99 o
 -16   6   4       64.18       68.24      9.16 o
 -14   6   4      659.05      636.42     18.10 o
 -12   6   4     2082.86     2038.61     33.62 o
 -10   6   4      420.65      434.40     14.26 o
  -8   6   4      173.14      179.83      9.71 o
  -6   6   4     1624.64     1631.71     27.43 o
  -4   6   4      686.96      658.53     17.90 o
  -2   6   4     1955.27     1890.36     29.63 o
   0   6   4      157.12      160.00      8.72 o
   2   6   4     1835.58     1890.89     29.62 o
   4   6   4      414.57      432.87     29.55 o
   6   6   4      953.14     1002.33     22.82 o
   8   6   4      630.72      642.14     18.57 o
  10   6   4       20.63       26.75      9.00 o
 -15   7   4      244.30      251.48     19.25 o
 -13   7   4      225.61      204.07     16.83 o
 -11   7   4       10.33       19.94     10.54 o
  -9   7   4      385.43      408.14     20.10 o
  -7   7   4       26.40       15.24     20.80 o
  -5   7   4        2.94        1.95     10.31 o
  -3   7   4      353.15      288.46     20.70 o
  -1   7   4       16.67       15.49     10.71 o
   1   7   4       82.64       98.56     13.98 o
   3   7   4       10.40       10.97     10.79 o
   5   7   4        0.01        9.57     22.63 o
   7   7   4       56.79       46.90     13.19 o
   9   7   4      136.78      107.16     23.04 o
  -8   8   4      482.75      484.31     40.61 o
  -6   8   4      357.47      357.04     30.42 o
  -4   8   4      392.03      356.33     25.39 o
  -2   8   4        2.80        0.00     11.86 o
   0   8   4      813.93      774.55     34.96 o
   2   8   4      124.29      137.74     39.32 o
   4   8   4      775.82      814.26     36.24 o
   6   8   4      367.49      342.64     24.73 o
 -27   1   5        1.95        0.00      7.98 o
 -25   1   5        4.43        8.90      7.04 o
 -23   1   5     1116.65     1109.68     19.16 o
 -21   1   5     2564.54     2467.06     30.02 o
 -19   1   5     1221.13     1152.96     17.70 o
 -17   1   5      519.85      484.15     10.58 o
 -15   1   5      906.70      974.66     14.12 o
 -13   1   5     3792.29     4038.52     38.81 o
 -11   1   5    15645.62    15638.38    154.41 o
  -9   1   5    13602.25    14368.20    130.09 o
  -7   1   5     6074.36     6421.18     71.34 o
  -5   1   5     1243.56     1262.09     15.89 o
  -3   1   5     1543.41     1425.07     20.99 o
  -1   1   5     3310.20     3139.65     33.27 o
   1   1   5     5085.65     5109.81    104.30 o
   3   1   5      120.38      115.57      3.64 o
   5   1   5     3786.44     3621.04     35.80 o
   7   1   5       40.33       20.24      2.79 o
   9   1   5     3014.32     2910.03     35.32 o
  11   1   5     1499.02     1583.83     23.64 o
  13   1   5      607.11      647.04     14.92 o
  15   1   5      536.37      556.44     14.79 o
  17   1   5     1158.34     1163.03     22.79 o
  19   1   5      388.42      446.72     15.36 o
  21   1   5      464.51      460.09     16.99 o
 -26   2   5      167.38      180.22     12.56 o
 -24   2   5      339.89      374.14     12.02 o
 -22   2   5       19.82       29.80      5.88 o
 -20   2   5       52.41       77.48      7.48 o
 -18   2   5     7676.84     7398.52     68.96 o
 -16   2   5     2333.18     2299.87     28.25 o
 -14   2   5     8392.80     8396.43     74.79 o
 -12   2   5     2042.56     2152.19     25.28 o
 -10   2   5     3373.27     3286.37     34.53 o
  -8   2   5     2902.38     2641.78     28.05 o
  -6   2   5    45166.03    42803.13    590.78 o
  -4   2   5    10276.06    10951.57    120.69 o
  -2   2   5    23308.73    23464.57    227.35 o
   0   2   5     6718.23     6717.94     73.64 o
   2   2   5     3439.97     3375.51     33.71 o
   4   2   5     6598.87     6594.73     66.21 o
   6   2   5     3708.27     3787.02     40.82 o
   8   2   5     3653.83     3656.24     38.30 o
  10   2   5     3499.23     3446.68     41.14 o
  12   2   5     2483.84     2416.72     32.52 o
  14   2   5     3823.89     3918.82     48.30 o
  16   2   5     1310.27     1388.62     24.72 o
  18   2   5      666.52      703.37     18.23 o
  20   2   5      607.19      594.69     18.40 o
 -25   3   5       43.06       79.34     11.13 o
 -23   3   5      187.41      211.27     16.14 o
 -21   3   5       10.26       13.58      6.32 o
 -19   3   5       32.55       30.14      6.01 o
 -17   3   5      715.70      703.43     15.29 o
 -15   3   5     4048.67     4010.54     43.44 o
 -13   3   5     3054.19     2945.51     33.02 o
 -11   3   5     7124.96     6874.18     73.36 o
  -9   3   5     3406.44     3553.39     40.81 o
  -7   3   5     3784.69     3548.65     40.03 o
  -5   3   5     6429.22     6851.17     77.13 o
  -3   3   5    13269.62    13799.08    147.21 o
  -1   3   5    17229.44    17165.06    164.14 o
   1   3   5    18349.29    18063.27    175.50 o
   3   3   5     3773.50     4002.20     43.51 o
   5   3   5    13891.19    14018.89    127.88 o
   7   3   5       40.22       51.55      3.88 o
   9   3   5     2334.19     2272.44     31.94 o
  11   3   5     1008.77      975.02     17.87 o
  13   3   5     1255.44     1262.25     23.58 o
  15   3   5     1676.35     1631.92     42.73 o
  17   3   5     2073.37     1982.58     31.87 o
  19   3   5       23.54       44.90      8.98 o
 -24   4   5      407.84      428.82     21.75 o
 -22   4   5      109.35      104.37     11.30 o
 -20   4   5        2.13        0.86      6.87 o
 -18   4   5      970.07      943.61     21.39 o
 -16   4   5      351.64      349.89     16.13 o
 -14   4   5     2224.26     2161.82     33.38 o
 -12   4   5     3266.48     3178.81     47.65 o
 -10   4   5     3183.26     3126.72     42.22 o
  -8   4   5       14.10       24.07      4.79 o
  -6   4   5     2317.78     2423.32     33.47 o
  -4   4   5      230.40      299.85      9.52 o
  -2   4   5     7866.75     7915.03     89.18 o
   0   4   5     6708.52     6839.41     78.00 o
   2   4   5     1306.52     1368.68     21.75 o
   4   4   5      479.49      466.79     11.54 o
   6   4   5       11.74       13.73      4.15 o
   8   4   5      220.19      219.16      9.13 o
  10   4   5      716.81      753.52     19.19 o
  12   4   5      266.93      236.11     12.21 o
  14   4   5      555.22      507.98     15.67 o
  16   4   5        3.01        7.17      7.32 o
  18   4   5        0.98        0.00      7.75 o
 -21   5   5       17.01       12.78      8.57 o
 -19   5   5      109.07      126.11     12.44 o
 -17   5   5      274.09      269.11     12.85 o
 -15   5   5      231.43      240.92     11.66 o
 -13   5   5      579.96      611.07     16.46 o
 -11   5   5      318.82      295.69     11.61 o
  -9   5   5      342.27      315.57     11.37 o
  -7   5   5        0.98        0.00      4.42 o
  -5   5   5       63.87       77.54      6.96 o
  -3   5   5       45.56       65.63      8.75 o
  -1   5   5      510.37      526.35     13.25 o
   1   5   5      622.08      618.32     14.50 o
   3   5   5      801.98      775.92     16.56 o
   5   5   5      469.26      474.47     15.65 o
   7   5   5      161.87      163.76     12.24 o
   9   5   5      488.87      472.87     15.67 o
  11   5   5       39.63       34.91      9.32 o
  13   5   5       62.79       70.91     11.12 o
  15   5   5      247.81      255.21     22.49 o
  17   5   5       87.52       91.01     14.25 o
 -18   6   5       61.38       80.03     10.07 o
 -16   6   5      792.95      785.18     20.78 o
 -14   6   5      861.22      890.29     21.49 o
 -12   6   5      973.56      933.57     23.69 o
 -10   6   5      961.82      980.94     21.27 o
  -8   6   5      711.81      739.80     17.90 o
  -6   6   5      149.59      173.88     11.44 o
  -4   6   5     1758.47     1661.21     27.88 o
  -2   6   5     1554.55     1488.00     25.62 o
   0   6   5     1377.06     1391.92     24.77 o
   2   6   5      677.14      669.88     16.35 o
   4   6   5       24.57       17.61      6.48 o
   6   6   5       50.94       50.89      7.34 o
   8   6   5       24.70       32.36      7.85 o
  10   6   5      301.09      333.83     21.09 o
  12   6   5      886.60      950.83     44.80 o
  14   6   5      325.10      293.34     28.22 o
 -15   7   5      958.11      978.30     26.93 o
 -13   7   5      580.63      622.07     20.89 o
 -11   7   5      147.97      141.68     11.67 o
  -9   7   5      381.30      404.68     14.76 o
  -7   7   5      521.79      510.32     21.35 o
  -5   7   5      939.57      939.66     28.23 o
  -3   7   5      729.22      728.83     33.09 o
  -1   7   5      309.70      331.81     21.91 o
   1   7   5      220.23      229.65     20.65 o
   3   7   5      342.58      334.69     48.10 o
   5   7   5      275.56      298.11     25.29 o
   7   7   5      541.63      558.01     40.61 o
  -6   8   5      108.72      155.59     20.46 o
  -4   8   5       48.93       37.58     14.45 o
  -2   8   5      261.48      254.58     22.94 o
   0   8   5      257.76      291.61     23.82 o
   2   8   5      336.89      328.96     37.04 o
   4   8   5      379.03      406.84     31.26 o
 -26   0   6     1524.62     1490.08     34.25 o
 -24   0   6        8.70       13.16      8.40 o
 -22   0   6    14529.71    14024.31    176.56 o
 -20   0   6      968.94      824.17     21.10 o
 -18   0   6     6638.51     6515.89     86.98 o
 -16   0   6      287.19      266.46     11.39 o
 -14   0   6     1669.90     1602.72     27.13 o
 -12   0   6       58.30      133.22      7.05 o
 -10   0   6    37724.64    35366.12    729.63 o
  -8   0   6     2908.22     3038.31     51.47 o
  -6   0   6    10003.34    10573.28    148.98 o
  -4   0   6      915.80      760.57     29.32 o
  -2   0   6     2781.17     3457.48     52.14 o
   0   0   6     1748.72     1439.84     26.26 o
   2   0   6      230.74      244.60     11.60 o
   4   0   6    10680.77     9922.49    591.60 o
   6   0   6     3207.63     2925.29     49.77 o
   8   0   6     4338.33     3795.86     61.73 o
  10   0   6     1024.74     1026.14     31.30 o
  12   0   6      861.75      865.09     25.65 o
  14   0   6      579.50      602.30     26.49 o
  16   0   6     1945.03     1895.27     42.79 o
  18   0   6     1779.81     1704.56     42.29 o
  20   0   6      761.42      822.37     30.71 o
 -27   1   6      374.14      369.10     13.87 o
 -25   1   6     1494.99     1429.53     23.86 o
 -23   1   6      242.84      235.17      9.55 o
 -21   1   6      954.03      923.01     16.43 o
 -19   1   6     2631.03     2506.72     29.24 o
 -17   1   6     1646.66     1677.58     22.99 o
 -15   1   6     2403.19     2278.77     25.35 o
 -13   1   6     2878.23     3094.05     33.43 o
 -11   1   6      451.34      685.64     11.29 o
  -9   1   6     3619.34     3663.70     37.32 o
  -7   1   6      784.66      855.06     12.84 o
  -5   1   6     5768.55     5620.03     58.02 o
  -3   1   6    18222.34    18489.84    179.50 o
  -1   1   6     2062.50     2462.17     27.28 o
   1   1   6    25366.66    25518.10    263.33 o
   3   1   6     2456.48     3157.70     51.41 o
   5   1   6     2891.82     2784.61     29.22 o
   7   1   6     2855.69     2777.13     36.25 o
   9   1   6     1604.72     1622.36     28.83 o
  11   1   6      788.02      799.34     15.93 o
  13   1   6     3657.99     3647.12     45.51 o
  15   1   6      268.83      266.07     11.34 o
  17   1   6      442.95      483.87     15.40 o
  19   1   6      339.49      344.23     14.38 o
 -26   2   6      746.60      722.85     18.31 o
 -24   2   6      357.73      353.31     12.61 o
 -22   2   6     1218.27     1215.77     21.01 o
 -20   2   6     1304.57     1312.30     20.30 o
 -18   2   6      408.85      458.91     11.56 o
 -16   2   6      135.93      135.84      7.16 o
 -14   2   6     1383.39     1420.18     17.92 o
 -12   2   6      614.01      688.64     12.10 o
 -10   2   6     1053.30     1194.51     16.01 o
  -8   2   6     4026.64     4734.45     46.55 o
  -6   2   6      884.69     1005.80     15.28 o
  -4   2   6     2380.26     2447.32     25.45 o
  -2   2   6      709.43      839.59     11.94 o
   0   2   6     3472.63     3465.33     36.99 o
   2   2   6       27.96       33.14      6.32 o
   4   2   6     1081.38     1165.20     14.95 o
   6   2   6      110.40      130.36      6.09 o
   8   2   6      437.64      419.28     16.66 o
  10   2   6       21.31       31.26      5.33 o
  12   2   6       27.04       26.21      6.03 o
  14   2   6       56.00       44.60      7.04 o
  16   2   6       29.70       17.62      7.22 o
  18   2   6        7.06        6.67      7.14 o
  20   2   6        9.15        3.26      9.88 o
 -25   3   6       88.89      100.17     12.51 o
 -23   3   6       79.11       74.15     10.68 o
 -21   3   6        4.13        2.66      6.42 o
 -19   3   6       31.15       35.81      7.10 o
 -17   3   6      929.96      900.17     22.69 o
 -15   3   6     1432.41     1421.99     24.82 o
 -13   3   6       57.73       49.72      5.70 o
 -11   3   6      480.07      483.83     10.94 o
  -9   3   6      905.50     1005.89     15.97 o
  -7   3   6     1742.92     1802.44     23.32 o
  -5   3   6     3321.61     3370.42     42.10 o
  -3   3   6     3649.38     3589.72     43.98 o
  -1   3   6    10424.69    10771.32    105.51 o
   1   3   6       54.77       38.47      4.30 o
   3   3   6     2530.37     2616.82     28.46 o
   5   3   6       22.15       16.94      4.92 o
   7   3   6      983.57      994.87     16.07 o
   9   3   6     1078.30     1120.14     24.07 o
  11   3   6     1880.78     1791.71     26.71 o
  13   3   6        3.77        2.66      5.80 o
  15   3   6      341.83      357.02     19.42 o
  17   3   6      317.31      325.79     19.35 o
  19   3   6      106.74      114.35     12.73 o
 -24   4   6     1129.34     1188.48     34.80 o
 -22   4   6      512.86      524.51     18.05 o
 -20   4   6      840.12      850.11     24.42 o
 -18   4   6       76.97       67.20      8.02 o
 -16   4   6      320.15      332.56     12.51 o
 -14   4   6      577.50      534.58     14.69 o
 -12   4   6     1290.44     1268.00     23.49 o
 -10   4   6     1354.91     1387.14     23.87 o
  -8   4   6     2000.45     2088.22     35.02 o
  -6   4   6      989.98      918.29     18.41 o
  -4   4   6     4537.72     4724.41     57.39 o
  -2   4   6     5393.66     5268.92     62.60 o
   0   4   6     4636.01     4697.87     56.70 o
   2   4   6     6933.35     6895.78     89.04 o
   4   4   6     3231.70     3269.61     46.64 o
   6   4   6     5679.88     5730.54     76.64 o
   8   4   6     1200.36     1236.20     24.90 o
  10   4   6     1332.92     1331.75     27.05 o
  12   4   6       76.13       94.99      9.92 o
  14   4   6       42.47       46.84      9.22 o
  16   4   6      216.36      217.40     14.31 o
  18   4   6      180.06      207.49     17.17 o
 -21   5   6     1183.55     1266.61     28.45 o
 -19   5   6     1824.43     1922.68     34.83 o
 -17   5   6      482.36      512.01     16.44 o
 -15   5   6      218.16      222.50     11.21 o
 -13   5   6       72.32       82.49      8.21 o
 -11   5   6     1023.49      964.52     21.42 o
  -9   5   6      744.15      750.35     17.40 o
  -7   5   6     3167.85     3232.28     44.10 o
  -5   5   6     1186.56     1140.93     21.22 o
  -3   5   6      570.62      586.83     14.39 o
  -1   5   6      587.74      609.03     14.63 o
   1   5   6     1011.00      988.56     19.21 o
   3   5   6     1592.20     1548.88     30.05 o
   5   5   6     1296.66     1282.32     25.71 o
   7   5   6     2299.18     2262.82     38.09 o
   9   5   6      396.62      422.66     17.73 o
  11   5   6      814.07      826.52     37.39 o
  13   5   6      331.50      328.52     18.10 o
  15   5   6      633.52      705.04     26.15 o
 -18   6   6      627.95      618.02     19.74 o
 -16   6   6      795.14      801.16     28.49 o
 -14   6   6      223.87      232.96     12.46 o
 -12   6   6        2.56        3.08      6.33 o
 -10   6   6      524.57      516.22     15.70 o
  -8   6   6      554.77      557.97     15.73 o
  -6   6   6      531.46      518.62     15.12 o
  -4   6   6      698.05      751.98     24.70 o
  -2   6   6       76.44       59.93      9.88 o
   0   6   6      175.03      176.09      9.60 o
   2   6   6       27.58       17.85      6.22 o
   4   6   6       35.99       33.64      6.75 o
   6   6   6      240.86      254.33     21.32 o
   8   6   6       10.74        2.88      8.44 o
  10   6   6      798.52      807.60     26.08 o
  12   6   6       96.05      105.11     16.60 o
 -15   7   6       53.59       52.44     14.87 o
 -13   7   6      153.93      155.82     13.21 o
 -11   7   6      109.87       99.70      9.78 o
  -9   7   6        5.84        3.69      6.74 o
  -7   7   6        6.51       11.79      7.50 o
  -5   7   6       10.80        7.85      6.60 o
  -3   7   6        4.27        0.00      6.02 o
  -1   7   6       28.07       37.52      7.69 o
   1   7   6      100.62       96.22     13.30 o
   3   7   6      349.06      388.18     23.77 o
   5   7   6      259.91      273.64     30.19 o
  -4   8   6      115.02      139.37     19.19 o
  -2   8   6      210.74      209.14     21.27 o
   0   8   6       45.63       57.64     16.28 o
   2   8   6       31.13       38.71     15.61 o
 -27   1   7        5.37       21.03      7.91 o
 -25   1   7       13.25       25.91      6.85 o
 -23   1   7      279.19      318.33     10.86 o
 -21   1   7      555.47      553.71     12.74 o
 -19   1   7      688.78      667.24     12.94 o
 -17   1   7      455.19      415.38      9.66 o
 -15   1   7       63.95       95.90      5.85 o
 -13   1   7       49.98       76.70      5.19 o
 -11   1   7      453.52      461.54      9.26 o
  -9   1   7     3849.14     3979.36     40.47 o
  -7   1   7    14575.65    15091.75    136.22 o
  -5   1   7     4593.70     5211.52     50.05 o
  -3   1   7     5734.74     6288.20     59.22 o
  -1   1   7      288.11      411.90      7.24 o
   1   1   7       17.22       44.13      6.13 o
   3   1   7    10077.47    10610.20     96.93 o
   5   1   7    13185.07    13644.95    134.83 o
   7   1   7    11308.63    11574.21    116.79 o
   9   1   7     2808.97     2878.16     36.36 o
  11   1   7        6.03       13.40      5.27 o
  13   1   7      150.38      153.64      9.17 o
  15   1   7     1497.39     1470.25     26.00 o
  17   1   7      702.50      702.45     18.56 o
  19   1   7     1364.48     1411.00     30.04 o
 -26   2   7     1301.35     1295.24     34.59 o
 -24   2   7       25.10       29.74      6.97 o
 -22   2   7      437.29      447.35     13.03 o
 -20   2   7      687.44      686.23     16.10 o
 -18   2   7     3022.68     2966.19     35.30 o
 -16   2   7     1533.55     1513.94     19.63 o
 -14   2   7     8161.14     7922.61     75.04 o
 -12   2   7     3885.16     3829.71     40.65 o
 -10   2   7     1848.16     1607.23     19.98 o
  -8   2   7     6343.69     6530.37     62.56 o
  -6   2   7      946.41      905.18     13.14 o
  -4   2   7     4771.50     4751.69     46.19 o
  -2   2   7     6533.62     6668.25     62.90 o
   0   2   7    10925.71    11162.72    108.51 o
   2   2   7     7555.17     7810.01     77.85 o
   4   2   7     3330.67     3247.06     34.05 o
   6   2   7     2520.65     2684.26     40.36 o
   8   2   7     3106.03     3252.76     39.48 o
  10   2   7     3689.57     3615.41     44.19 o
  12   2   7     5666.51     5457.88     63.00 o
  14   2   7     3143.80     2971.72     40.58 o
  16   2   7      590.29      601.65     17.23 o
  18   2   7      749.24      774.70     20.46 o
 -25   3   7      451.42      422.15     21.34 o
 -23   3   7     1122.95     1170.79     26.51 o
 -21   3   7      319.44      323.57     16.12 o
 -19   3   7      169.73      184.24     10.70 o
 -17   3   7     1652.47     1610.76     29.10 o
 -15   3   7     2569.22     2504.29     41.57 o
 -13   3   7     8444.75     8300.83    107.57 o
 -11   3   7     8371.47     8380.36     95.76 o
  -9   3   7     2087.75     1949.37     28.87 o
  -7   3   7     1248.23     1091.72     22.19 o
  -5   3   7     1618.69     1888.76     27.18 o
  -3   3   7     5349.70     5169.64     60.68 o
  -1   3   7     3365.60     3286.71     40.25 o
   1   3   7     4142.91     3975.37     43.37 o
   3   3   7     9134.89     9199.41     86.40 o
   5   3   7      406.03      425.10     10.24 o
   7   3   7      987.12      979.99     19.11 o
   9   3   7     3395.42     3277.00     58.81 o
  11   3   7     3019.70     2899.42     54.54 o
  13   3   7     1195.01     1250.60     24.17 o
  15   3   7     5418.66     5259.47     81.06 o
  17   3   7      103.47       84.17      9.67 o
 -24   4   7       11.03        0.00      9.73 o
 -22   4   7      146.05      163.57     11.64 o
 -20   4   7        2.35       10.35      7.14 o
 -18   4   7       10.60       12.81      6.63 o
 -16   4   7      503.85      469.67     14.70 o
 -14   4   7      617.42      571.02     15.80 o
 -12   4   7      150.72      187.94      9.45 o
 -10   4   7       96.29       90.93      7.12 o
  -8   4   7     1531.04     1595.83     26.00 o
  -6   4   7       25.70       33.58      5.30 o
  -4   4   7      545.84      513.27     12.99 o
  -2   4   7      370.75      352.20     10.90 o
   0   4   7     1021.86      994.01     18.45 o
   2   4   7     1550.39     1509.51     24.13 o
   4   4   7     2094.90     2055.99     34.19 o
   6   4   7     2458.93     2369.77     45.39 o
   8   4   7      701.36      704.14     22.90 o
  10   4   7       22.96       27.53     11.33 o
  12   4   7      186.87      226.98     28.08 o
  14   4   7      463.07      451.05     21.05 o
  16   4   7      395.08      364.65     30.64 o
 -21   5   7      300.68      307.59     15.46 o
 -19   5   7      306.60      264.65     13.51 o
 -17   5   7      178.72      175.49     11.17 o
 -15   5   7     1500.32     1436.99     30.06 o
 -13   5   7     1282.52     1302.03     25.42 o
 -11   5   7      885.15      847.92     19.36 o
  -9   5   7      141.47      133.87      8.65 o
  -7   5   7      426.10      455.04     15.04 o
  -5   5   7        2.41        3.18      5.02 o
  -3   5   7      515.49      463.50     13.39 o
  -1   5   7        4.48       10.33      5.04 o
   1   5   7        1.32        0.00      4.84 o
   3   5   7      628.59      645.46     19.71 o
   5   5   7       23.44       13.99      6.75 o
   7   5   7       55.00       63.83     10.04 o
   9   5   7        1.46        0.00      7.54 o
  11   5   7       26.04       14.60     15.70 o
  13   5   7      308.81      295.47     33.99 o
 -18   6   7      168.33      186.10     12.91 o
 -16   6   7      891.42      844.50     22.09 o
 -14   6   7      461.17      457.40     17.92 o
 -12   6   7      753.85      706.22     18.97 o
 -10   6   7      652.06      658.90     17.95 o
  -8   6   7      179.77      174.48      9.93 o
  -6   6   7      302.50      315.91     12.48 o
  -4   6   7      104.38      114.50      9.47 o
  -2   6   7      156.22      176.22      9.78 o
   0   6   7      523.19      559.64     15.72 o
   2   6   7      965.99      987.47     21.05 o
   4   6   7      965.06      930.29     25.73 o
   6   6   7      512.69      516.14     20.73 o
   8   6   7      227.25      215.96     15.32 o
  10   6   7      280.27      298.86     18.31 o
  12   6   7      415.78      430.62     21.67 o
 -15   7   7       66.86       57.59     14.43 o
 -13   7   7      152.82      168.88     12.26 o
 -11   7   7      587.83      568.35     18.13 o
  -9   7   7      910.28      899.07     21.92 o
  -7   7   7      678.92      679.45     19.04 o
  -5   7   7      447.81      449.48     15.60 o
  -3   7   7      312.47      316.69     13.47 o
  -1   7   7      533.24      559.44     16.82 o
   1   7   7     1283.68     1265.70     25.79 o
   3   7   7     1159.37     1189.99     27.89 o
   5   7   7      716.20      751.87     40.23 o
   7   7   7      232.28      267.86     27.61 o
  -4   8   7      319.95      302.12     24.92 o
  -2   8   7      295.83      294.80     24.20 o
 -26   0   8      143.26      154.04     13.55 o
 -24   0   8     1581.75     1638.38     34.46 o
 -22   0   8     3382.09     3320.97     53.31 o
 -20   0   8     1210.99     1128.57     25.04 o
 -18   0   8     1939.30     1962.09     41.08 o
 -16   0   8     3428.57     3477.61     50.78 o
 -14   0   8       44.25       38.90      5.35 o
 -12   0   8    12527.39    13144.30    159.20 o
 -10   0   8     5228.63     5083.38     66.15 o
  -8   0   8    15375.02    15926.27    188.87 o
  -6   0   8    31381.17    29612.86    490.85 o
  -4   0   8    15326.66    16127.92    224.28 o
  -2   0   8     8071.14     8478.85    121.21 o
   0   0   8      105.59       48.35      7.24 o
   2   0   8     2062.62     2135.85     39.29 o
   4   0   8     8801.03     8569.97    124.13 o
   6   0   8     8747.96     8459.42    124.33 o
   8   0   8     6908.61     6616.48    167.76 o
  10   0   8      585.33      598.31     20.43 o
  12   0   8      651.70      604.73     39.52 o
  14   0   8       25.46       45.53     10.88 o
  16   0   8      778.18      889.71     29.55 o
  18   0   8      648.26      665.29     28.04 o
 -27   1   8      543.33      570.82     22.17 o
 -25   1   8      179.65      190.23      9.68 o
 -23   1   8      251.22      253.26      9.92 o
 -21   1   8     1016.52      949.38     16.51 o
 -19   1   8     2558.66     2566.98     29.77 o
 -17   1   8     1753.19     1715.08     21.64 o
 -15   1   8     5512.08     5677.81     57.44 o
 -13   1   8     1269.31     1233.20     17.65 o
 -11   1   8     5197.65     5185.87     50.78 o
  -9   1   8     2983.45     3272.19     34.62 o
  -7   1   8     5388.08     5699.93     55.31 o
  -5   1   8    14697.38    15147.82    163.08 o
  -3   1   8       20.39       57.26      3.72 o
  -1   1   8    20645.20    21246.24    189.40 o
   1   1   8      443.36      369.01      7.83 o
   3   1   8     2932.84     2890.97     34.00 o
   5   1   8       16.96       28.92      4.35 o
   7   1   8     3242.78     3196.75     38.81 o
   9   1   8     2883.22     2875.26     37.94 o
  11   1   8    12077.25    11975.83    124.09 o
  13   1   8      192.86      186.87     10.18 o
  15   1   8     1687.48     1679.91     28.78 o
  17   1   8       75.91      114.15     10.46 o
 -26   2   8       10.81       15.91      8.26 o
 -24   2   8        0.72        0.07      6.55 o
 -22   2   8        7.47        9.46      5.54 o
 -20   2   8        6.90       11.53      5.24 o
 -18   2   8      930.80      933.27     16.51 o
 -16   2   8     3068.31     2990.29     34.71 o
 -14   2   8      116.90       87.56      5.52 o
 -12   2   8     2646.12     2751.18     34.53 o
 -10   2   8        0.93        9.66      3.53 o
  -8   2   8      165.98      171.16      5.66 o
  -6   2   8      112.16       84.46      4.30 o
  -4   2   8      128.17      135.03      5.11 o
  -2   2   8     1992.23     2139.35     23.79 o
   0   2   8      442.42      413.00      8.72 o
   2   2   8       51.86       78.13      5.04 o
   4   2   8      807.81      833.00     17.55 o
   6   2   8     2488.16     2408.37     71.99 o
   8   2   8       89.90      105.72      7.04 o
  10   2   8      564.88      501.56     13.67 o
  12   2   8      904.06      865.84     18.63 o
  14   2   8      630.68      575.53     16.25 o
  16   2   8        2.81        0.00      7.25 o
  18   2   8      213.01      251.14     16.45 o
 -25   3   8       24.20       15.99     11.44 o
 -23   3   8        1.41        0.00      7.22 o
 -21   3   8      336.10      344.08     14.15 o
 -19   3   8      131.64      120.71      9.44 o
 -17   3   8      686.13      675.18     17.51 o
 -15   3   8       40.01       45.35      6.67 o
 -13   3   8      108.33      128.66      9.24 o
 -11   3   8      469.06      445.34     12.53 o
  -9   3   8     1069.28     1092.90     19.97 o
  -7   3   8     3681.30     3954.20     49.62 o
  -5   3   8      112.55      123.01      6.66 o
  -3   3   8     1535.41     1671.55     28.30 o
  -1   3   8       49.12       52.12      5.05 o
   1   3   8     3990.46     4169.50     45.68 o
   3   3   8      820.48      825.13     15.87 o
   5   3   8      728.48      722.53     17.74 o
   7   3   8     1237.02     1226.74     36.00 o
   9   3   8     1459.83     1458.96     28.96 o
  11   3   8       37.37       21.72      6.30 o
  13   3   8     3065.08     3153.43     59.79 o
  15   3   8      103.85      135.16     10.33 o
  17   3   8      123.41      149.79     22.99 o
 -24   4   8       95.20       97.88     22.21 o
 -22   4   8      161.95      193.75     13.50 o
 -20   4   8      374.90      359.60     14.90 o
 -18   4   8     1262.00     1206.28     25.16 o
 -16   4   8     1230.24     1157.39     26.38 o
 -14   4   8     2749.86     2584.03     38.95 o
 -12   4   8     1816.26     1807.86     42.03 o
 -10   4   8     1585.27     1632.77     27.33 o
  -8   4   8     2296.04     2211.07     33.09 o
  -6   4   8     1092.51     1081.92     20.24 o
  -4   4   8     6470.07     6572.06     77.32 o
  -2   4   8     2447.87     2470.17     34.84 o
   0   4   8     1832.87     1738.03     56.50 o
   2   4   8      252.18      241.14     15.24 o
   4   4   8       12.79       18.94      7.27 o
   6   4   8      190.44      189.00     15.56 o
   8   4   8      832.16      868.16     25.50 o
  10   4   8     1434.81     1478.56     36.25 o
  12   4   8      900.81      917.66     45.24 o
  14   4   8      771.19      782.00     32.20 o
 -21   5   8      369.72      394.48     19.11 o
 -19   5   8       80.89       79.41      9.71 o
 -17   5   8     2142.63     2096.72     36.12 o
 -15   5   8     2327.61     2186.94     36.42 o
 -13   5   8     2262.27     2233.10     36.29 o
 -11   5   8     1488.33     1499.34     27.39 o
  -9   5   8       25.26       34.09      6.55 o
  -7   5   8     3218.45     3080.57     43.54 o
  -5   5   8     2739.87     2730.27     39.51 o
  -3   5   8     5827.91     5532.12     68.40 o
  -1   5   8     3691.16     3718.04     49.44 o
   1   5   8      549.61      555.52     14.99 o
   3   5   8       32.90       31.92      7.32 o
   5   5   8      792.34      778.04     33.14 o
   7   5   8      308.40      356.64     19.19 o
   9   5   8     1205.36     1265.08     33.43 o
  11   5   8      577.47      579.93     23.41 o
  13   5   8      292.32      303.05     19.32 o
 -18   6   8      675.40      665.68     24.26 o
 -16   6   8      216.47      243.21     13.50 o
 -14   6   8      113.91      123.62     10.48 o
 -12   6   8      114.74      128.21     10.08 o
 -10   6   8      289.92      295.85     12.97 o
  -8   6   8      850.17      856.68     20.15 o
  -6   6   8      201.76      216.24     11.15 o
  -4   6   8      736.71      724.54     18.20 o
  -2   6   8       67.71       74.03      8.01 o
   0   6   8      337.28      352.88     13.17 o
   2   6   8     1166.30     1241.58     33.24 o
   4   6   8      458.73      517.05     59.66 o
   6   6   8      160.36      142.10     22.22 o
   8   6   8      155.31      171.52     15.05 o
  10   6   8      145.39      131.32     14.95 o
 -13   7   8       21.79       17.60      8.77 o
 -11   7   8       61.61       59.74      9.55 o
  -9   7   8      115.72       97.98      9.83 o
  -7   7   8       48.22       54.23      8.58 o
  -5   7   8      306.55      260.38     12.87 o
  -3   7   8      324.35      280.87     13.34 o
  -1   7   8       25.36       18.69      7.59 o
   1   7   8        4.27        7.27      7.13 o
   3   7   8       14.13       12.16     10.65 o
   5   7   8      300.03      276.82     36.62 o
 -27   1   9       43.15       29.86      8.94 o
 -25   1   9     1470.74     1392.92     24.27 o
 -23   1   9     2056.36     1974.97     28.75 o
 -21   1   9     1319.02     1276.10     22.04 o
 -19   1   9      274.00      243.67      9.03 o
 -17   1   9        6.00        4.32      3.72 o
 -15   1   9      984.29      961.15     17.06 o
 -13   1   9     3148.90     3165.16     43.62 o
 -11   1   9     5326.05     5643.25     52.07 o
  -9   1   9     3766.70     3778.26     39.57 o
  -7   1   9      146.48      213.65      6.40 o
  -5   1   9      471.34      477.00      9.02 o
  -3   1   9       25.17       47.49      3.98 o
  -1   1   9      373.83      281.69      6.85 o
   1   1   9      337.02      253.14     16.00 o
   3   1   9     2692.97     2618.17     32.14 o
   5   1   9      360.70      341.04     16.94 o
   7   1   9     5814.69     5719.12     63.60 o
   9   1   9      599.31      594.35     20.26 o
  11   1   9      187.71      166.41      9.44 o
  13   1   9      237.92      219.96     19.22 o
  15   1   9      268.39      249.38     12.59 o
  17   1   9      727.30      728.74     24.24 o
 -26   2   9      781.70      797.21     23.42 o
 -24   2   9      594.66      544.25     18.45 o
 -22   2   9      547.12      539.64     17.39 o
 -20   2   9     1404.58     1387.06     26.90 o
 -18   2   9      283.75      263.67     10.18 o
 -16   2   9     1695.05     1785.58     29.05 o
 -14   2   9      376.45      327.80     10.18 o
 -12   2   9     1209.18     1154.59     18.89 o
 -10   2   9     1364.42     1337.03     22.47 o
  -8   2   9     3388.62     3460.62     44.35 o
  -6   2   9      967.87     1000.92     22.24 o
  -4   2   9      424.64      362.09      7.69 o
  -2   2   9     2862.40     2898.56     31.09 o
   0   2   9     6527.01     6484.46     68.10 o
   2   2   9     7943.18     7780.72     86.57 o
   4   2   9     6550.31     6337.73    130.16 o
   6   2   9     2943.26     2879.56     57.56 o
   8   2   9      599.89      632.29     15.67 o
  10   2   9     1506.24     1582.02     25.66 o
  12   2   9     2339.02     2304.75     34.19 o
  14   2   9      944.23      974.15     21.23 o
  16   2   9     1024.89     1065.95     27.85 o
 -25   3   9      471.02      481.37     23.57 o
 -23   3   9      115.79      124.47     10.78 o
 -21   3   9      331.57      369.18     21.86 o
 -19   3   9      701.20      669.45     18.34 o
 -17   3   9       52.00       52.07      7.47 o
 -15   3   9       84.73       86.20      9.21 o
 -13   3   9      253.61      232.35     11.60 o
 -11   3   9       14.59       11.29      4.65 o
  -9   3   9     2948.33     2993.12     40.81 o
  -7   3   9      254.37      241.27     12.87 o
  -5   3   9    10016.27    10049.09    112.12 o
  -3   3   9     1713.57     1769.03     26.66 o
  -1   3   9     2270.53     2291.95     32.16 o
   1   3   9     1912.21     1913.43     31.85 o
   3   3   9     8956.25     8922.08    135.28 o
   5   3   9      227.93      234.26     11.23 o
   7   3   9     9660.60     9474.03    121.25 o
   9   3   9      536.54      544.25     18.05 o
  11   3   9      483.91      505.53     18.15 o
  13   3   9      878.38      876.54     24.86 o
  15   3   9      128.36      110.61     12.65 o
 -22   4   9      118.45      138.29     11.70 o
 -20   4   9      229.88      207.09     13.91 o
 -18   4   9      110.29      122.23      9.95 o
 -16   4   9       77.94       83.56      8.54 o
 -14   4   9       77.01       68.54      7.86 o
 -12   4   9      249.57      278.42     11.46 o
 -10   4   9       51.45       50.55      6.57 o
  -8   4   9      177.87      165.69      8.78 o
  -6   4   9      165.56      137.58     11.41 o
  -4   4   9      220.78      202.97      9.32 o
  -2   4   9      648.06      622.24     16.88 o
   0   4   9        9.18        6.07      5.43 o
   2   4   9       92.12      111.49     17.99 o
   4   4   9       93.48      101.22     15.10 o
   6   4   9      726.57      695.79     22.90 o
   8   4   9      409.48      378.11     25.02 o
  10   4   9      268.69      255.28     17.99 o
  12   4   9       83.68       52.55     12.06 o
  14   4   9       26.49       49.51     19.01 o
 -21   5   9       66.05       76.99     22.99 o
 -19   5   9        0.36        0.91      7.49 o
 -17   5   9       15.02       18.37      9.52 o
 -15   5   9       44.19       42.96     10.73 o
 -13   5   9       11.62        0.00      6.23 o
 -11   5   9        0.58        0.00      5.62 o
  -9   5   9      167.60      167.60      9.89 o
  -7   5   9     1155.07     1158.13     23.00 o
  -5   5   9      213.38      210.86     10.25 o
  -3   5   9     1705.74     1667.49     28.36 o
  -1   5   9      881.17      846.84     19.00 o
   1   5   9      474.91      493.81     16.45 o
   3   5   9        8.58        4.86      8.44 o
   5   5   9     2129.83     2132.26     45.25 o
   7   5   9        2.24        0.00      8.42 o
   9   5   9      332.99      366.10     19.74 o
  11   5   9        9.15        3.71     13.03 o
 -18   6   9      296.07      293.72     23.93 o
 -16   6   9      301.09      316.99     16.64 o
 -14   6   9      333.46      323.62     14.64 o
 -12   6   9      620.13      609.52     21.47 o
 -10   6   9      430.02      430.25     19.62 o
  -8   6   9      467.96      452.86     15.48 o
  -6   6   9      530.97      524.62     16.26 o
  -4   6   9      949.60      880.71     20.57 o
  -2   6   9      718.18      739.68     18.85 o
   0   6   9      834.53      869.75     22.93 o
   2   6   9      488.98      536.08     21.36 o
   4   6   9      396.77      401.18     51.79 o
   6   6   9      310.98      330.77     25.71 o
   8   6   9      297.93      261.15     19.44 o
 -13   7   9      281.08      300.10     19.77 o
 -11   7   9      680.38      628.74     19.60 o
  -9   7   9      944.17      969.34     28.19 o
  -7   7   9      938.46      876.74     22.42 o
  -5   7   9      223.89      298.90     14.19 o
  -3   7   9       19.85       20.86      8.42 o
  -1   7   9       16.41       24.33      9.23 o
   1   7   9      304.24      303.34     22.38 o
   3   7   9      471.88      499.66     22.49 o
 -26   0  10       84.18      129.55     13.09 o
 -24   0  10     1123.56     1161.70     32.65 o
 -22   0  10     1041.95     1030.07     37.80 o
 -20   0  10     2073.33     2075.03     37.25 o
 -18   0  10     1859.60     1758.50     32.24 o
 -16   0  10     3771.66     3663.03     53.64 o
 -14   0  10     2455.68     2561.86     40.01 o
 -12   0  10    15072.71    15090.65    182.41 o
 -10   0  10     5613.13     5660.15     74.11 o
  -8   0  10     7053.05     7296.39     91.94 o
  -6   0  10     6899.14     7120.87     89.65 o
  -4   0  10     3177.57     3543.17     48.35 o
  -2   0  10     3984.63     3844.54     94.27 o
   0   0  10     1647.04     1559.93     30.77 o
   2   0  10     3904.86     3998.90     78.08 o
   4   0  10     2242.55     2138.99    158.31 o
   6   0  10     2885.64     2832.44     60.89 o
   8   0  10     3470.09     3496.88     61.81 o
  10   0  10     1068.52     1066.88     29.27 o
  12   0  10     1109.78     1068.74     31.12 o
  14   0  10     2473.67     2529.49     63.16 o
  16   0  10      590.65      550.37     31.32 o
 -25   1  10      297.87      299.64     12.21 o
 -23   1  10      112.50      101.36      8.03 o
 -21   1  10      204.79      213.95      9.37 o
 -19   1  10     1807.90     1800.35     25.16 o
 -17   1  10     2061.97     2086.22     32.99 o
 -15   1  10     4243.76     4136.51     48.34 o
 -13   1  10     6951.43     6846.50     66.48 o
 -11   1  10     1149.19     1177.61     15.81 o
  -9   1  10     4730.38     4841.73     45.53 o
  -7   1  10     2914.70     3084.97     35.51 o
  -5   1  10     1817.38     1778.95     19.86 o
  -3   1  10     3946.10     4057.59     38.43 o
  -1   1  10     8859.71     8903.78     97.84 o
   1   1  10     1489.93     1522.84     21.64 o
   3   1  10     2904.25     2849.02     37.77 o
   5   1  10     3524.31     3459.91     45.10 o
   7   1  10      244.06      243.92      9.77 o
   9   1  10     3851.12     3727.59     46.71 o
  11   1  10      676.30      651.76     17.79 o
  13   1  10     1054.73      990.24     28.98 o
  15   1  10      764.02      756.66     21.86 o
 -26   2  10       19.04       23.50     18.02 o
 -24   2  10       11.85       13.40      9.67 o
 -22   2  10        6.37        0.00      7.14 o
 -20   2  10        3.22        0.00      6.06 o
 -18   2  10      431.97      400.41     13.80 o
 -16   2  10      934.83      952.20     20.33 o
 -14   2  10       13.11       14.40      5.56 o
 -12   2  10      623.91      613.28     13.29 o
 -10   2  10      299.14      301.58     10.56 o
  -8   2  10      272.59      304.56     14.79 o
  -6   2  10     1558.48     1452.67     26.05 o
  -4   2  10     1227.10     1314.09     18.76 o
  -2   2  10     2387.16     2386.67     32.06 o
   0   2  10      450.45      458.19     11.89 o
   2   2  10      793.50      830.97     18.92 o
   4   2  10      149.96      149.15      8.87 o
   6   2  10      106.29       98.77     10.64 o
   8   2  10      486.54      504.79     13.75 o
  10   2  10      102.60       96.05     11.52 o
  12   2  10        8.21        0.18      6.54 o
  14   2  10       72.58       89.15      9.45 o
 -23   3  10        1.30        0.00      7.85 o
 -21   3  10       17.26       13.61      7.59 o
 -19   3  10      201.25      203.29     11.43 o
 -17   3  10     1846.55     1778.97     31.27 o
 -15   3  10      745.16      779.26     18.80 o
 -13   3  10      938.01      847.07     21.26 o
 -11   3  10      259.47      263.11     10.66 o
  -9   3  10      541.32      556.05     14.28 o
  -7   3  10       50.48       49.82      5.89 o
  -5   3  10      894.55      869.03     19.87 o
  -3   3  10       57.62       62.26      5.90 o
  -1   3  10     1099.51     1117.49     27.75 o
   1   3  10       51.16       55.81     18.48 o
   3   3  10     1222.48     1211.15     36.84 o
   5   3  10      393.21      371.03     16.78 o
   7   3  10      873.96      846.98     25.52 o
   9   3  10        3.31        0.00      7.63 o
  11   3  10      773.91      769.75     27.08 o
  13   3  10      416.13      466.53     25.72 o
 -22   4  10       91.93       95.32     10.71 o
 -20   4  10     1117.46     1107.07     25.20 o
 -18   4  10     1003.28      993.32     36.72 o
 -16   4  10     2201.88     2124.10     35.82 o
 -14   4  10     2154.76     2096.14     34.57 o
 -12   4  10      460.05      464.54     14.60 o
 -10   4  10     1149.02     1182.66     23.17 o
  -8   4  10      532.52      500.72     15.26 o
  -6   4  10     2475.67     2476.91     36.56 o
  -4   4  10     4531.21     4558.81     58.03 o
  -2   4  10     1115.22     1104.07     23.94 o
   0   4  10     1574.07     1643.31     43.01 o
   2   4  10      453.06      441.32     18.24 o
   4   4  10      719.29      728.96     32.06 o
   6   4  10     2129.62     2072.74     44.36 o
   8   4  10     1884.44     1874.41     42.76 o
  10   4  10      852.75      903.34     29.38 o
  12   4  10      795.08      874.13     31.65 o
 -21   5  10      382.38      409.09     34.30 o
 -19   5  10      265.22      302.18     14.94 o
 -17   5  10      853.53      798.39     21.39 o
 -15   5  10      396.52      388.32     14.98 o
 -13   5  10     3315.44     3060.52     45.98 o
 -11   5  10      333.06      320.91     13.08 o
  -9   5  10     1914.30     1960.37     33.00 o
  -7   5  10       80.69      107.00      8.69 o
  -5   5  10      672.40      690.28     17.61 o
  -3   5  10      212.59      201.44     10.52 o
  -1   5  10     5279.49     5271.88     75.05 o
   1   5  10       79.85       52.91     21.41 o
   3   5  10     4679.47     4734.89     95.16 o
   5   5  10       74.24       61.18     11.37 o
   7   5  10      627.88      632.25     23.97 o
   9   5  10      465.99      480.39     22.62 o
 -16   6  10      184.56      182.77     14.48 o
 -14   6  10      280.13      285.06     15.80 o
 -12   6  10      373.69      370.61     16.28 o
 -10   6  10     1306.91     1324.14     27.30 o
  -8   6  10      151.81      161.28     10.77 o
  -6   6  10      256.00      253.73     12.55 o
  -4   6  10      422.06      407.26     14.80 o
  -2   6  10       19.74       10.77      8.20 o
   0   6  10     1466.02     1473.33     37.07 o
   2   6  10      695.41      718.38     29.37 o
   4   6  10       89.57       76.34     12.94 o
   6   6  10       20.25       22.66     11.81 o
 -11   7  10      214.52      207.82     15.16 o
  -9   7  10      308.93      292.38     14.92 o
  -7   7  10      110.23       94.17     10.53 o
  -5   7  10      546.11      503.46     17.46 o
  -3   7  10       27.17       20.70      9.67 o
  -1   7  10      803.39      736.81     27.12 o
   1   7  10      947.24      906.60     40.31 o
 -25   1  11      217.01      231.28     11.15 o
 -23   1  11      426.44      448.07     13.24 o
 -21   1  11      515.01      530.20     13.44 o
 -19   1  11        4.81        2.35      4.72 o
 -17   1  11       24.05       10.39      6.93 o
 -15   1  11      513.76      475.80     11.29 o
 -13   1  11       62.51       65.40      5.00 o
 -11   1  11      656.77      718.33     12.06 o
  -9   1  11     3156.79     3353.23     34.29 o
  -7   1  11     3061.47     3158.76     67.12 o
  -5   1  11     5961.79     6280.29     57.01 o
  -3   1  11      142.99      156.32      6.84 o
   1   1  11     2259.43     2250.14     29.84 o
   3   1  11     1710.24     1736.99     27.11 o
   5   1  11     4511.93     4424.93     51.85 o
   7   1  11      795.88      823.75     24.89 o
   9   1  11       10.26       15.78      6.24 o
  11   1  11       26.88       26.07      7.21 o
  13   1  11       72.49       97.91      9.85 o
 -24   2  11      763.50      762.17     21.82 o
 -22   2  11      653.02      654.47     19.19 o
 -20   2  11     1256.05     1189.89     25.03 o
 -18   2  11      378.23      421.62     22.00 o
 -16   2  11      789.50      805.06     19.24 o
 -14   2  11     1261.90     1206.89     23.34 o
 -12   2  11     1858.22     1863.45     30.01 o
 -10   2  11     4428.95     4654.56     60.02 o
  -8   2  11     4325.87     4335.43     54.54 o
  -6   2  11      904.70      936.30     17.83 o
  -4   2  11     1600.64     1627.98     28.58 o
  -2   2  11     2458.41     2530.12     39.09 o
   0   2  11     2512.23     2469.64     38.67 o
   2   2  11     2415.03     2326.85     39.92 o
   4   2  11     1171.93     1129.95     24.26 o
   6   2  11      111.96      130.74     14.84 o
   8   2  11      314.10      301.11     14.00 o
  10   2  11      932.71      914.23     23.64 o
  12   2  11      575.40      597.67     20.33 o
  14   2  11      392.30      404.91     25.49 o
 -23   3  11      323.93      354.25     16.15 o
 -21   3  11     1350.41     1268.95     27.47 o
 -19   3  11      921.94      956.57     22.79 o
 -17   3  11     5181.37     4770.46     63.89 o
 -15   3  11      649.88      699.52     18.24 o
 -13   3  11     1980.03     1987.44     36.49 o
 -11   3  11      643.71      689.70     16.95 o
  -9   3  11      924.42      882.90     18.81 o
  -7   3  11      614.06      585.26     15.00 o
  -5   3  11     8530.29     8419.22     96.81 o
  -3   3  11      103.27      108.74      8.49 o
  -1   3  11      541.10      521.23     36.94 o
   1   3  11       36.36       35.78      8.64 o
   3   3  11     1999.56     1897.35     43.00 o
   5   3  11      912.13      882.46     26.31 o
   7   3  11      951.58      930.06     27.85 o
   9   3  11     1442.73     1392.33     36.26 o
  11   3  11      850.65      893.02     34.11 o
 -22   4  11       25.65       30.39      9.80 o
 -20   4  11      293.40      284.08     14.06 o
 -18   4  11      169.90      167.11     11.37 o
 -16   4  11      480.10      479.30     16.17 o
 -14   4  11      212.81      218.00     11.36 o
 -12   4  11       76.45       68.64      7.86 o
 -10   4  11        7.76        8.00      5.54 o
  -8   4  11      269.11      276.58     11.49 o
  -6   4  11       32.79       48.72      6.90 o
  -4   4  11      637.98      687.39     19.11 o
  -2   4  11       29.46       29.52     10.54 o
   0   4  11      137.91      141.39     12.27 o
   2   4  11       33.57       40.87      9.58 o
   4   4  11      337.42      313.04     17.05 o
   6   4  11      220.17      242.09     16.15 o
   8   4  11      276.13      291.62     31.78 o
  10   4  11      154.60      151.62     15.81 o
 -19   5  11      356.72      318.96     15.51 o
 -17   5  11       23.93       25.15      8.09 o
 -15   5  11      805.19      710.09     20.09 o
 -13   5  11       54.56       42.74      8.25 o
 -11   5  11       12.31        8.85      6.58 o
  -9   5  11      132.60       90.35     10.64 o
  -7   5  11     1221.13     1146.57     23.80 o
  -5   5  11      268.87      240.19     11.55 o
  -3   5  11     1713.25     1653.86     32.95 o
  -1   5  11       18.15        0.00      8.84 o
   1   5  11      971.84      970.54     33.40 o
   3   5  11       31.87       51.30     11.53 o
   5   5  11       20.61        7.45     10.43 o
   7   5  11      384.38      373.95     20.90 o
 -16   6  11      202.93      206.06     21.54 o
 -14   6  11      141.94      128.19     11.64 o
 -12   6  11      258.07      288.18     14.18 o
 -10   6  11      384.83      365.15     15.36 o
  -8   6  11      560.62      564.96     18.14 o
  -6   6  11     1188.29     1109.04     25.62 o
  -4   6  11      550.47      534.01     19.41 o
  -2   6  11      644.81      646.86     24.87 o
   0   6  11      449.87      478.43     26.71 o
   2   6  11      554.89      540.56     23.42 o
   4   6  11      327.18      417.96     25.30 o
  -7   7  11      345.68      285.24     18.95 o
  -5   7  11      327.53      311.11     17.08 o
 -26   0  12      794.12      794.04     33.38 o
 -24   0  12     1402.89     1351.78     43.99 o
 -22   0  12      237.45      278.58     14.31 o
 -20   0  12       17.22       14.28      9.03 o
 -18   0  12     1529.93     1414.15     28.76 o
 -16   0  12     1611.33     1604.48     30.47 o
 -14   0  12     4092.46     4171.12     60.01 o
 -12   0  12     5169.19     5292.94     72.04 o
 -10   0  12       36.20       37.97      7.22 o
  -8   0  12     2050.11     1958.17     60.53 o
  -6   0  12     2259.52     2230.44     40.86 o
  -4   0  12     5001.72     5052.54     78.57 o
  -2   0  12     6325.79     6039.84     92.56 o
   0   0  12     4708.66     4728.36     75.89 o
   2   0  12     4088.34     4371.89    101.44 o
   4   0  12     5741.46     5597.54    170.09 o
   6   0  12     3844.66     3861.78     78.82 o
   8   0  12     3444.06     3458.91     74.47 o
  10   0  12      266.29      265.90     22.98 o
  12   0  12      948.05      924.49     35.51 o
 -25   1  12     1159.34     1168.28     27.16 o
 -23   1  12        5.99        0.00      6.25 o
 -21   1  12     1976.92     1900.06     30.52 o
 -19   1  12       79.57       65.72      7.47 o
 -17   1  12      575.96      554.54     23.13 o
 -15   1  12      331.68      375.19     13.38 o
 -13   1  12     3168.33     3152.07     43.59 o
 -11   1  12      149.19      148.33      7.78 o
  -9   1  12    10104.42    10132.86    110.74 o
  -7   1  12      611.63      624.69     11.14 o
  -5   1  12      993.50      979.02     24.40 o
  -3   1  12     2121.66     2050.93     33.25 o
  -1   1  12     1781.11     1834.85     31.62 o
   1   1  12     7977.78     7859.77     83.45 o
   3   1  12     4612.52     4420.72     55.65 o
   5   1  12     1411.80     1422.29     36.31 o
   7   1  12      351.40      348.53     27.50 o
   9   1  12     1338.43     1288.63     39.08 o
  11   1  12      306.10      298.25     25.25 o
  13   1  12     1325.29     1396.36     36.71 o
 -24   2  12        0.36        0.00      8.07 o
 -22   2  12       62.39       59.62      8.99 o
 -20   2  12       44.18       36.58      8.07 o
 -18   2  12      215.58      183.81     10.94 o
 -16   2  12      367.83      342.66     13.11 o
 -14   2  12      192.39      204.09     10.35 o
 -12   2  12      371.85      361.77     12.52 o
 -10   2  12        2.47        7.63      5.45 o
  -8   2  12     1969.93     1936.18     39.74 o
  -6   2  12      142.85      132.09      7.63 o
  -4   2  12      108.12      108.99     10.51 o
  -2   2  12      107.95       95.71      9.96 o
   0   2  12      108.41      116.87     10.67 o
   2   2  12       58.85       62.30      9.74 o
   4   2  12       83.97       80.25      9.11 o
   6   2  12        0.88        1.04      7.17 o
   8   2  12      494.73      488.62     18.11 o
  10   2  12       29.49       23.89      9.25 o
  12   2  12      224.49      214.47     20.21 o
 -23   3  12      966.94      940.95     24.54 o
 -21   3  12       19.58       23.82      8.33 o
 -19   3  12      383.08      370.45     16.88 o
 -17   3  12       29.84        8.67      7.14 o
 -15   3  12      146.48      164.43     11.65 o
 -13   3  12      125.45      103.01      8.61 o
 -11   3  12     2801.67     2748.28     40.52 o
  -9   3  12       39.16       35.71      6.54 o
  -7   3  12      333.77      347.26     24.11 o
  -5   3  12     2108.27     1991.39     35.02 o
  -3   3  12      105.99       91.34     10.74 o
  -1   3  12      937.73      947.25     46.41 o
   1   3  12     3608.23     3316.99    124.92 o
   3   3  12      998.13      920.52     27.21 o
   5   3  12       63.92       72.37     10.84 o
   7   3  12       15.81        5.55      8.91 o
   9   3  12       32.51       29.61     10.92 o
  11   3  12      467.99      410.39     35.14 o
 -22   4  12      408.73      398.22     33.46 o
 -20   4  12      736.39      742.00     21.68 o
 -18   4  12      302.99      299.13     14.13 o
 -16   4  12      480.83      478.66     16.60 o
 -14   4  12      333.98      362.48     14.26 o
 -12   4  12      239.08      243.14     13.88 o
 -10   4  12      738.43      691.52     18.02 o
  -8   4  12      333.81      311.20     12.41 o
  -6   4  12     2608.92     2575.65     43.68 o
  -4   4  12     1544.04     1575.12     37.25 o
  -2   4  12     1105.16     1081.75     30.16 o
   0   4  12      811.06      803.21     40.61 o
   2   4  12      295.69      337.47     20.78 o
   4   4  12      652.23      611.77     31.48 o
   6   4  12     1939.77     1920.24     44.97 o
   8   4  12      664.68      618.46     25.61 o
 -19   5  12      283.55      229.68     27.08 o
 -17   5  12      369.59      420.12     17.01 o
 -15   5  12     1071.50     1005.20     24.45 o
 -13   5  12      264.58      287.03     13.57 o
 -11   5  12      705.68      692.01     19.44 o
  -9   5  12      742.20      737.66     19.63 o
  -7   5  12     2471.29     2289.52     37.27 o
  -5   5  12      533.80      478.39     17.75 o
  -3   5  12     3852.74     3797.75     70.09 o
  -1   5  12        8.16        0.00     10.08 o
   1   5  12     1423.22     1360.55     55.29 o
   3   5  12      854.65      876.55     34.09 o
   5   5  12     1351.51     1283.04     36.49 o
 -14   6  12       82.01       88.95     12.92 o
 -12   6  12      711.72      647.59     20.14 o
 -10   6  12      485.65      452.76     17.09 o
  -8   6  12      187.86      185.49     12.27 o
  -6   6  12      182.09      182.91     13.54 o
  -4   6  12        9.00       14.31     10.89 o
  -2   6  12      129.26      176.26     16.56 o
   0   6  12     1501.43     1371.77     45.88 o
   2   6  12      653.23      652.77     42.51 o
 -25   1  13      284.03      252.99     17.78 o
 -23   1  13       57.58       32.09      8.66 o
 -21   1  13      129.81      140.16     10.88 o
 -19   1  13     1178.02     1139.98     27.08 o
 -17   1  13     3896.58     3857.16     53.36 o
 -15   1  13     4922.25     4963.77     63.99 o
 -13   1  13     4385.61     4482.54     58.14 o
 -11   1  13      424.81      438.90     13.69 o
  -9   1  13      297.81      311.23     14.80 o
  -7   1  13     1353.83     1379.05     31.30 o
  -5   1  13      839.96      837.95     19.72 o
  -3   1  13     3188.84     3050.43     42.23 o
  -1   1  13      248.60      201.72     15.01 o
   1   1  13      339.98      355.93     11.23 o
   3   1  13      815.21      737.15     16.24 o
   5   1  13       95.67      100.60      8.19 o
   7   1  13      293.34      271.62     12.58 o
   9   1  13     1146.79     1072.65     42.25 o
  11   1  13      589.52      524.92     19.95 o
 -24   2  13       97.95       94.36     15.37 o
 -22   2  13      903.88      891.52     23.20 o
 -20   2  13     1592.54     1513.60     39.76 o
 -18   2  13     1750.62     1860.71     33.25 o
 -16   2  13     2936.00     2932.80     48.79 o
 -14   2  13      924.06      972.16     21.65 o
 -12   2  13     2162.08     2289.92     35.81 o
 -10   2  13     4618.23     4720.76     60.70 o
  -8   2  13     2526.56     2560.38     49.16 o
  -6   2  13     1248.56     1242.72     30.48 o
  -4   2  13      886.14      937.57     26.02 o
  -2   2  13      555.19      562.35     20.72 o
   0   2  13     1475.49     1452.64     34.34 o
   2   2  13     1693.26     1564.74     36.64 o
   4   2  13      879.32      881.75     26.72 o
   6   2  13      180.71      220.69     17.61 o
   8   2  13      478.59      529.06     22.59 o
  10   2  13      755.48      764.65     45.40 o
 -23   3  13      305.14      283.53     29.81 o
 -21   3  13      832.78      895.83     23.83 o
 -19   3  13     1292.00     1289.43     27.83 o
 -17   3  13      724.60      760.20     21.51 o
 -15   3  13       11.26       10.77      7.97 o
 -13   3  13      877.41      913.15     21.06 o
 -11   3  13      723.78      784.45     19.22 o
  -9   3  13      291.93      322.33     12.57 o
  -7   3  13     7556.76     7586.66    101.25 o
  -5   3  13      235.66      233.08     14.99 o
  -3   3  13     2409.61     2476.76     49.65 o
  -1   3  13     1157.27     1082.78     47.53 o
   1   3  13     1014.04      952.77     35.52 o
   3   3  13      424.02      451.25     19.97 o
   5   3  13     1997.02     1899.54     44.08 o
   7   3  13      204.50      219.75     17.16 o
   9   3  13      791.71      759.02     45.25 o
 -20   4  13       60.71       80.63     11.87 o
 -18   4  13       36.37       54.04      9.35 o
 -16   4  13     1208.52     1169.40     25.97 o
 -14   4  13      200.48      186.33     11.55 o
 -12   4  13      201.56      238.99     13.11 o
 -10   4  13       88.86      109.42      9.29 o
  -8   4  13        1.61        0.00      6.62 o
  -6   4  13      212.88      245.39     15.59 o
  -4   4  13     1201.32     1186.08     32.36 o
  -2   4  13      173.14      179.95     14.06 o
   0   4  13       10.80        9.95      8.85 o
   2   4  13        2.04        0.15     10.09 o
   4   4  13       13.98       16.57     11.40 o
   6   4  13       58.25       55.56     12.92 o
 -17   5  13       28.55       33.91     11.26 o
 -15   5  13       52.93       36.88      9.03 o
 -13   5  13      201.83      194.23     12.40 o
 -11   5  13       28.52       23.47      7.87 o
  -9   5  13      106.62      112.60     10.26 o
  -7   5  13       66.94       75.46     12.44 o
  -5   5  13     1192.53     1110.94     32.86 o
  -3   5  13      184.22      159.62     14.98 o
  -1   5  13       17.72       14.08     12.82 o
   1   5  13        7.29        1.02     10.66 o
   3   5  13      145.88      138.75     15.44 o
 -12   6  13      253.81      282.02     18.47 o
 -10   6  13      184.78      212.25     14.56 o
  -8   6  13      193.75      206.60     14.88 o
  -6   6  13      219.40      228.52     17.93 o
  -4   6  13      132.29      134.40     18.45 o
  -2   6  13      233.17      226.49     28.44 o
 -24   0  14      687.51      615.95     28.26 o
 -22   0  14       54.05       88.85     12.11 o
 -20   0  14      101.97      121.97     12.35 o
 -18   0  14       21.02       39.86     13.69 o
 -16   0  14       11.18       11.15      7.90 o
 -14   0  14     2957.76     2997.38     55.20 o
 -12   0  14      535.10      564.93     17.37 o
 -10   0  14      410.45      440.50     17.15 o
  -8   0  14     1293.13     1405.44     31.39 o
  -6   0  14     1343.06     1407.08     31.49 o
  -4   0  14     3219.82     3291.39     57.45 o
  -2   0  14     4875.59     4344.37     72.45 o
   0   0  14     1525.71     1627.22     45.68 o
   2   0  14     1160.35     1140.48     45.73 o
   4   0  14      519.42      568.34     31.45 o
   6   0  14      679.06      643.73     25.06 o
   8   0  14     1411.34     1517.60     79.78 o
 -23   1  14      565.47      529.92     28.29 o
 -21   1  14      114.13      128.08     10.78 o
 -19   1  14      217.95      206.06     13.13 o
 -17   1  14       48.34       34.90      8.18 o
 -15   1  14     1804.09     1802.49     31.18 o
 -13   1  14     1534.43     1543.70     27.75 o
 -11   1  14     9855.04    10096.17    115.71 o
  -9   1  14       16.33        3.55      7.78 o
  -7   1  14     2813.18     2792.58     51.99 o
  -5   1  14      538.67      564.78     28.52 o
  -3   1  14      561.82      536.89     27.68 o
  -1   1  14       87.39      115.04      9.73 o
   1   1  14     3307.99     3053.65     48.65 o
   3   1  14      586.39      633.47     17.03 o
   5   1  14     1323.10     1271.39     28.13 o
   7   1  14      659.83      634.99     18.53 o
   9   1  14       53.36       33.24      8.94 o
 -22   2  14        4.02        1.73      7.86 o
 -20   2  14      261.95      242.27     14.71 o
 -18   2  14      293.10      302.54     13.81 o
 -16   2  14       83.42       59.52      8.68 o
 -14   2  14       98.59      123.27      9.76 o
 -12   2  14       69.92       59.00      7.79 o
 -10   2  14       95.38       92.46     11.27 o
  -8   2  14      671.49      651.24     23.34 o
  -6   2  14       35.40       28.78      8.68 o
  -4   2  14       42.84       20.99     10.83 o
  -2   2  14        4.25       11.71      9.13 o
   0   2  14      114.22       77.56     11.01 o
   2   2  14      283.52      249.89     16.22 o
   4   2  14      223.18      250.54     25.91 o
   6   2  14      266.67      237.38     16.98 o
   8   2  14      322.56      422.54     25.87 o
 -21   3  14      221.67      210.78     15.24 o
 -19   3  14       29.85       34.16      9.13 o
 -17   3  14      244.70      273.55     15.75 o
 -15   3  14      387.43      369.97     16.84 o
 -13   3  14     1362.39     1340.49     26.68 o
 -11   3  14       49.01       31.15      7.47 o
  -9   3  14     3600.70     3427.56     54.24 o
  -7   3  14      718.29      638.77     23.16 o
  -5   3  14      248.23      217.56     14.79 o
  -3   3  14       28.30       39.68     15.74 o
  -1   3  14      285.61      258.81     40.73 o
   1   3  14      291.73      290.03     20.24 o
   3   3  14      854.64      754.31     26.20 o
   5   3  14      112.48      129.27     14.70 o
   7   3  14        4.33        9.13     16.05 o
 -20   4  14      599.93      564.85     40.00 o
 -18   4  14      126.54      107.96     11.14 o
 -16   4  14      560.26      558.13     18.38 o
 -14   4  14      240.15      224.28     12.79 o
 -12   4  14      567.70      521.71     17.01 o
 -10   4  14      705.37      607.43     20.33 o
  -8   4  14     1466.11     1347.95     35.55 o
  -6   4  14     1704.04     1694.74     41.10 o
  -4   4  14     1141.03     1139.91     32.74 o
  -2   4  14      338.26      352.79     19.28 o
   0   4  14      549.71      567.58     31.68 o
   2   4  14      154.71      153.37     15.01 o
   4   4  14     1022.50     1002.24     51.56 o
 -15   5  14       76.15       59.48     12.35 o
 -13   5  14      435.74      464.48     18.95 o
 -11   5  14      475.25      555.43     18.63 o
  -9   5  14      195.16      202.27     18.97 o
  -7   5  14      149.80      175.88     16.14 o
  -5   5  14      392.47      416.32     21.88 o
  -3   5  14      484.91      528.62     24.47 o
  -1   5  14      292.44      334.29     20.39 o
   1   5  14      644.85      646.61     41.30 o
 -23   1  15       73.49       85.42     15.93 o
 -21   1  15        2.51        1.03      7.86 o
 -19   1  15      292.25      301.33     14.08 o
 -17   1  15       33.74       37.27      8.05 o
 -15   1  15     1946.27     1967.70     39.44 o
 -13   1  15      170.11      184.51     10.66 o
 -11   1  15       33.68       20.32      8.95 o
  -9   1  15       12.24       10.72      8.21 o
  -7   1  15      164.00      184.44     13.29 o
  -5   1  15      650.91      654.99     22.03 o
  -3   1  15     3431.21     3363.98     71.80 o
  -1   1  15     2960.87     2930.75     65.64 o
   1   1  15     1667.52     1711.95     39.65 o
   3   1  15     1006.03     1019.94     30.34 o
   5   1  15      146.53      207.06     16.18 o
   7   1  15      260.67      260.79     18.65 o
 -22   2  15      579.87      588.59     25.17 o
 -20   2  15      393.08      418.07     16.57 o
 -18   2  15     1399.93     1429.85     29.26 o
 -16   2  15      908.92      917.14     22.34 o
 -14   2  15      994.12      989.20     22.72 o
 -12   2  15     2231.80     2299.05     48.23 o
 -10   2  15     1372.22     1416.45     35.28 o
  -8   2  15      630.44      716.42     24.34 o
  -6   2  15      669.23      656.81     24.39 o
  -4   2  15      935.58      928.50     27.45 o
  -2   2  15     1414.53     1388.02     84.46 o
   0   2  15     2517.47     2514.21     60.75 o
   2   2  15     1660.33     1558.96     39.04 o
   4   2  15     1192.41     1190.05     34.27 o
   6   2  15      264.47      171.20     25.93 o
 -19   3  15     2463.77     2414.51     42.14 o
 -17   3  15       78.89      137.78     13.39 o
 -15   3  15     4258.57     4252.94     59.71 o
 -13   3  15      467.96      463.79     16.21 o
 -11   3  15     1267.14     1233.74     28.55 o
  -9   3  15     1269.03     1224.80     33.37 o
  -7   3  15     1866.28     1849.98     42.85 o
  -5   3  15      399.52      438.97     20.90 o
  -3   3  15     1394.53     1376.93     50.77 o
  -1   3  15      264.86      269.81     45.32 o
   1   3  15       98.77      112.53     13.63 o
   3   3  15      725.95      719.73     28.80 o
 -18   4  15      381.07      375.00     20.92 o
 -16   4  15      143.76      128.98     11.72 o
 -14   4  15       66.68       76.07      9.89 o
 -12   4  15      406.95      381.06     17.62 o
 -10   4  15      266.20      236.28     17.05 o
  -8   4  15      366.35      341.57     19.20 o
  -6   4  15      861.10      878.02     29.72 o
  -4   4  15      416.25      464.49     22.90 o
  -2   4  15      134.76      136.62     17.77 o
   0   4  15      154.26      148.30     23.57 o
   2   4  15      123.59      132.94     24.41 o
 -13   5  15      143.47      119.75     17.00 o
 -11   5  15        6.09        0.00     16.12 o
  -9   5  15        4.98        3.35     16.05 o
  -7   5  15        7.77       37.65     17.49 o
  -5   5  15      114.18       99.25     22.89 o
  -3   5  15       87.31      106.55     24.03 o
 -22   0  16      270.51      271.21     34.53 o
 -20   0  16     1432.66     1499.55     70.88 o
 -18   0  16     2000.79     2061.29     83.74 o
 -16   0  16     4183.48     4224.11    132.49 o
 -10   0  16       45.23       67.16     15.74 o
  -8   0  16     1589.40     1707.11     60.39 o
  -6   0  16     1110.10     1210.15     36.20 o
  -4   0  16     2743.85     2665.24     60.15 o
  -2   0  16      322.42      360.61     20.53 o
   0   0  16       15.50        4.76      9.09 o
   2   0  16        9.82       10.77     10.12 o
   4   0  16       93.53       93.51     14.41 o
 -21   1  16      182.83      205.00     19.21 o
 -19   1  16      829.43      918.00     27.06 o
 -17   1  16      468.50      479.68     16.65 o
 -15   1  16       42.65       59.35      8.81 o
 -13   1  16      427.98      480.18     20.60 o
 -11   1  16     1247.35     1435.85     46.78 o
  -9   1  16      253.36      255.21     15.70 o
  -7   1  16      626.83      701.96     24.11 o
  -5   1  16      682.04      658.31     28.23 o
  -3   1  16       63.52       53.02     10.72 o
  -1   1  16      725.41      671.14     26.14 o
   1   1  16       27.49       52.19     11.66 o
   3   1  16      187.81      166.39     18.16 o
 -20   2  16        6.33        0.00      7.95 o
 -18   2  16      394.68      375.88     16.26 o
 -16   2  16      141.01      130.57     11.11 o
 -14   2  16       32.06       34.13     10.64 o
 -12   2  16      109.28      133.48     13.67 o
 -10   2  16       61.40       67.82     11.73 o
  -8   2  16      151.60      155.03     14.30 o
  -6   2  16      305.09      291.43     17.30 o
  -4   2  16        0.55        0.00     10.54 o
  -2   2  16        1.62        0.14      9.10 o
   0   2  16       94.95       74.15     12.98 o
   2   2  16      195.20      171.89     16.04 o
 -17   3  16        4.26        0.00      7.56 o
 -15   3  16      137.96      114.14     10.72 o
 -13   3  16      203.31      233.51     24.83 o
 -11   3  16      262.74      306.96     28.61 o
  -9   3  16      512.20      519.56     22.93 o
  -7   3  16      125.96      122.03     14.21 o
  -5   3  16        1.83        0.00     10.06 o
  -3   3  16      264.39      281.54     29.88 o
  -1   3  16       24.31       16.04     11.26 o
   1   3  16      116.31      110.43     23.04 o
 -14   4  16      506.79      564.53     36.81 o
 -12   4  16      228.68      255.74     18.72 o
 -10   4  16      728.47      785.68     32.71 o
  -8   4  16      225.10      241.72     17.93 o
  -6   4  16      784.60      771.05     28.78 o
  -4   4  16      375.58      405.75     35.37 o
  -2   4  16      292.20      240.86     30.12 o
 -19   1  17      134.63      161.19     15.42 o
 -17   1  17      939.25     1035.79     30.48 o
 -15   1  17     1004.78     1063.78     37.49 o
 -13   1  17      376.66      406.20     24.22 o
 -11   1  17       87.25       94.23     12.47 o
  -9   1  17      395.72      434.97     20.24 o
  -7   1  17      487.29      549.20     22.13 o
  -5   1  17     1543.92     1546.72     57.37 o
  -3   1  17      520.25      543.29     22.89 o
  -1   1  17      150.24      139.77     20.99 o
   1   1  17        7.47       14.76     11.21 o
 -18   2  17      148.02      154.56     12.52 o
 -16   2  17        6.79       23.30     11.00 o
 -14   2  17      384.94      410.88     20.97 o
 -12   2  17     1300.49     1248.19     34.84 o
 -10   2  17     1928.96     1939.30     45.00 o
  -8   2  17     1949.71     1932.70     44.71 o
  -6   2  17      767.08      751.93     27.28 o
  -4   2  17      744.96      816.26     27.97 o
  -2   2  17      711.62      665.91     25.83 o
   0   2  17     1326.47     1331.27     45.71 o
 -15   3  17      264.78      306.59     20.15 o
 -13   3  17      477.70      479.84     23.58 o
 -11   3  17      603.95      625.37     25.99 o
  -9   3  17      965.92      922.54     31.03 o
  -7   3  17       50.65       50.51     12.89 o
  -5   3  17      817.69      808.67     29.49 o
  -3   3  17      840.36      919.04     51.64 o
 -15   1  18      107.73       97.35     20.99 o
 -13   1  18      597.75      647.60     39.55 o
 -11   1  18      193.05      193.33     19.32 o
  -9   1  18      533.89      588.49     43.01 o
  -7   1  18      401.36      403.13     38.14 o
  -5   1  18      560.21      618.67     26.68 o
  -3   1  18       66.17       59.43     12.69 o
 -14   2  18      195.08      188.09     16.37 o
 -12   2  18      151.24      150.32     15.69 o
 -10   2  18      232.66      238.90     17.62 o
  -8   2  18      326.36      357.88     26.83 o
  -6   2  18       45.93       43.27     15.12 o
 
